# Supplementary material for: Silencing the Circadian Clock Genes Cycle and Clock Disrupts Reproductive–Metabolic Homeostasis but Does Not Induce Reproductive Diapause in Arma chinensis
Source: Insects. 2025 Nov 23;16(12):1192. doi: 10.3390/insects16121192 (PMC12734136; doi:10.3390/insects16121192)
Supplement: Supplementary file 1 [file insects-16-01192-s001.zip]

Archive with 2 entries (2 files):
- Supplementary data.pdf
- Supplementary Material-Table S3.xlsx
