# Supplementary material for: Silencing the Circadian Clock Genes Cycle and Clock Disrupts Reproductive–Metabolic Homeostasis but Does Not Induce Reproductive Diapause in Arma chinensis
Source: Insects. 2025 Nov 23;16(12):1192. doi: 10.3390/insects16121192 (PMC12734136; doi:10.3390/insects16121192)
Supplement: Supplementary file 1 [file insects-16-01192-s001.zip › Supplementary Material-Table S3.xlsx]

## Sheet: Table S3.1
Table S3.1 Summary of potential target gene analysis results for dsAcClk using 'dsRIP'
query_sequence	species name	gene_name	perfect_matches	mismatches	strand	siRNA_name
AAAAGGGGAGGATTGGACATC	Arma_chinensis	Cluster-9636.42629	21	0	reverse	siRNA_1
AAAGGGGAGGATTGGACATCA	Arma_chinensis	Cluster-9636.42629	21	0	reverse	siRNA_2
AAGGGGAGGATTGGACATCAA	Arma_chinensis	Cluster-9636.42629	21	0	reverse	siRNA_3
AGGGGAGGATTGGACATCAAA	Arma_chinensis	Cluster-9636.42629	21	0	reverse	siRNA_4
GGGGAGGATTGGACATCAAAG	Arma_chinensis	Cluster-9636.42629	21	0	reverse	siRNA_5
GGGAGGATTGGACATCAAAGA	Arma_chinensis	Cluster-9636.42629	21	0	reverse	siRNA_6
GGAGGATTGGACATCAAAGAA	Arma_chinensis	Cluster-9636.42629	21	0	reverse	siRNA_7
GAGGATTGGACATCAAAGAAG	Arma_chinensis	Cluster-9636.42629	21	0	reverse	siRNA_8
AGGATTGGACATCAAAGAAGA	Arma_chinensis	Cluster-9636.42629	21	0	reverse	siRNA_9
GGATTGGACATCAAAGAAGAA	Arma_chinensis	Cluster-9636.42629	21	0	reverse	siRNA_10
GATTGGACATCAAAGAAGAAC	Arma_chinensis	Cluster-9636.42629	21	0	reverse	siRNA_11
ATTGGACATCAAAGAAGAACC	Arma_chinensis	Cluster-9636.42629	21	0	reverse	siRNA_12
TTGGACATCAAAGAAGAACCA	Arma_chinensis	Cluster-9636.42629	21	0	reverse	siRNA_13
TGGACATCAAAGAAGAACCAG	Arma_chinensis	Cluster-9636.42629	21	0	reverse	siRNA_14
GGACATCAAAGAAGAACCAGT	Arma_chinensis	Cluster-9636.42629	21	0	reverse	siRNA_15
GACATCAAAGAAGAACCAGTC	Arma_chinensis	Cluster-9636.42629	21	0	reverse	siRNA_16
ACATCAAAGAAGAACCAGTCT	Arma_chinensis	Cluster-9636.42629	21	0	reverse	siRNA_17
CATCAAAGAAGAACCAGTCTA	Arma_chinensis	Cluster-9636.42629	21	0	reverse	siRNA_18
ATCAAAGAAGAACCAGTCTAT	Arma_chinensis	Cluster-9636.42629	21	0	reverse	siRNA_19
TCAAAGAAGAACCAGTCTATG	Arma_chinensis	Cluster-9636.42629	21	0	reverse	siRNA_20
CAAAGAAGAACCAGTCTATGA	Arma_chinensis	Cluster-9636.42629	21	0	reverse	siRNA_21
AAAGAAGAACCAGTCTATGAA	Arma_chinensis	Cluster-9636.42629	21	0	reverse	siRNA_22
AAGAAGAACCAGTCTATGAAG	Arma_chinensis	Cluster-9636.42629	21	0	reverse	siRNA_23
AGAAGAACCAGTCTATGAAGT	Arma_chinensis	Cluster-9636.42629	21	0	reverse	siRNA_24
GAAGAACCAGTCTATGAAGTG	Arma_chinensis	Cluster-9636.42629	21	0	reverse	siRNA_25
AAGAACCAGTCTATGAAGTGG	Arma_chinensis	Cluster-9636.42629	21	0	reverse	siRNA_26
AGAACCAGTCTATGAAGTGGT	Arma_chinensis	Cluster-9636.42629	21	0	reverse	siRNA_27
GAACCAGTCTATGAAGTGGTT	Arma_chinensis	Cluster-9636.42629	21	0	reverse	siRNA_28
AACCAGTCTATGAAGTGGTTC	Arma_chinensis	Cluster-9636.42629	21	0	reverse	siRNA_29
ACCAGTCTATGAAGTGGTTCA	Arma_chinensis	Cluster-9636.42629	21	0	reverse	siRNA_30
CCAGTCTATGAAGTGGTTCAG	Arma_chinensis	Cluster-9636.42629	21	0	reverse	siRNA_31
CAGTCTATGAAGTGGTTCAGT	Arma_chinensis	Cluster-9636.42629	21	0	reverse	siRNA_32
AGTCTATGAAGTGGTTCAGTT	Arma_chinensis	Cluster-9636.42629	21	0	reverse	siRNA_33
GTCTATGAAGTGGTTCAGTTC	Arma_chinensis	Cluster-9636.42629	21	0	reverse	siRNA_34
TCTATGAAGTGGTTCAGTTCC	Arma_chinensis	Cluster-9636.42629	21	0	reverse	siRNA_35
CTATGAAGTGGTTCAGTTCCT	Arma_chinensis	Cluster-9636.42629	21	0	reverse	siRNA_36
TATGAAGTGGTTCAGTTCCTT	Arma_chinensis	Cluster-9636.42629	21	0	reverse	siRNA_37
ATGAAGTGGTTCAGTTCCTTG	Arma_chinensis	Cluster-9636.42629	21	0	reverse	siRNA_38
TGAAGTGGTTCAGTTCCTTGG	Arma_chinensis	Cluster-9636.42629	21	0	reverse	siRNA_39
GAAGTGGTTCAGTTCCTTGGA	Arma_chinensis	Cluster-9636.42629	21	0	reverse	siRNA_40
AAGTGGTTCAGTTCCTTGGAC	Arma_chinensis	Cluster-9636.42629	21	0	reverse	siRNA_41
AGTGGTTCAGTTCCTTGGACA	Arma_chinensis	Cluster-9636.42629	21	0	reverse	siRNA_42
GTGGTTCAGTTCCTTGGACAA	Arma_chinensis	Cluster-9636.42629	21	0	reverse	siRNA_43
TGGTTCAGTTCCTTGGACAAT	Arma_chinensis	Cluster-9636.42629	21	0	reverse	siRNA_44
GGTTCAGTTCCTTGGACAATT	Arma_chinensis	Cluster-9636.42629	21	0	reverse	siRNA_45
GTTCAGTTCCTTGGACAATTT	Arma_chinensis	Cluster-9636.42629	21	0	reverse	siRNA_46
TTCAGTTCCTTGGACAATTTC	Arma_chinensis	Cluster-9636.42629	21	0	reverse	siRNA_47
TCAGTTCCTTGGACAATTTCG	Arma_chinensis	Cluster-9636.42629	21	0	reverse	siRNA_48
CAGTTCCTTGGACAATTTCGT	Arma_chinensis	Cluster-9636.42629	21	0	reverse	siRNA_49
AGTTCCTTGGACAATTTCGTT	Arma_chinensis	Cluster-9636.42629	21	0	reverse	siRNA_50
GTTCCTTGGACAATTTCGTTG	Arma_chinensis	Cluster-9636.42629	21	0	reverse	siRNA_51
TTCCTTGGACAATTTCGTTGT	Arma_chinensis	Cluster-9636.42629	21	0	reverse	siRNA_52
TCCTTGGACAATTTCGTTGTG	Arma_chinensis	Cluster-9636.42629	21	0	reverse	siRNA_53
CCTTGGACAATTTCGTTGTGA	Arma_chinensis	Cluster-9636.42629	21	0	reverse	siRNA_54
CTTGGACAATTTCGTTGTGAT	Arma_chinensis	Cluster-9636.42629	21	0	reverse	siRNA_55
TTGGACAATTTCGTTGTGATG	Arma_chinensis	Cluster-9636.42629	21	0	reverse	siRNA_56
TGGACAATTTCGTTGTGATGT	Arma_chinensis	Cluster-9636.42629	21	0	reverse	siRNA_57
GGACAATTTCGTTGTGATGTC	Arma_chinensis	Cluster-9636.42629	21	0	reverse	siRNA_58
GACAATTTCGTTGTGATGTCG	Arma_chinensis	Cluster-9636.42629	21	0	reverse	siRNA_59
ACAATTTCGTTGTGATGTCGA	Arma_chinensis	Cluster-9636.42629	21	0	reverse	siRNA_60
CAATTTCGTTGTGATGTCGAA	Arma_chinensis	Cluster-9636.42629	21	0	reverse	siRNA_61
AATTTCGTTGTGATGTCGAAT	Arma_chinensis	Cluster-9636.42629	21	0	reverse	siRNA_62
ATTTCGTTGTGATGTCGAATC	Arma_chinensis	Cluster-9636.42629	21	0	reverse	siRNA_63
TTTCGTTGTGATGTCGAATCG	Arma_chinensis	Cluster-9636.42629	21	0	reverse	siRNA_64
TTCGTTGTGATGTCGAATCGG	Arma_chinensis	Cluster-9636.42629	21	0	reverse	siRNA_65
TCGTTGTGATGTCGAATCGGT	Arma_chinensis	Cluster-9636.42629	21	0	reverse	siRNA_66
CGTTGTGATGTCGAATCGGTT	Arma_chinensis	Cluster-9636.42629	21	0	reverse	siRNA_67
GTTGTGATGTCGAATCGGTTC	Arma_chinensis	Cluster-9636.42629	21	0	reverse	siRNA_68
TTGTGATGTCGAATCGGTTCA	Arma_chinensis	Cluster-9636.42629	21	0	reverse	siRNA_69
TGTGATGTCGAATCGGTTCAC	Arma_chinensis	Cluster-9636.42629	21	0	reverse	siRNA_70
GTGATGTCGAATCGGTTCACA	Arma_chinensis	Cluster-9636.42629	21	0	reverse	siRNA_71
TGATGTCGAATCGGTTCACAG	Arma_chinensis	Cluster-9636.42629	21	0	reverse	siRNA_72
GATGTCGAATCGGTTCACAGT	Arma_chinensis	Cluster-9636.42629	21	0	reverse	siRNA_73
ATGTCGAATCGGTTCACAGTG	Arma_chinensis	Cluster-9636.42629	21	0	reverse	siRNA_74
TGTCGAATCGGTTCACAGTGA	Arma_chinensis	Cluster-9636.42629	21	0	reverse	siRNA_75
GTCGAATCGGTTCACAGTGAT	Arma_chinensis	Cluster-9636.42629	21	0	reverse	siRNA_76
TCGAATCGGTTCACAGTGATA	Arma_chinensis	Cluster-9636.42629	21	0	reverse	siRNA_77
CGAATCGGTTCACAGTGATAA	Arma_chinensis	Cluster-9636.42629	21	0	reverse	siRNA_78
GAATCGGTTCACAGTGATAAT	Arma_chinensis	Cluster-9636.42629	21	0	reverse	siRNA_79
AATCGGTTCACAGTGATAATG	Arma_chinensis	Cluster-9636.42629	21	0	reverse	siRNA_80
ATCGGTTCACAGTGATAATGG	Arma_chinensis	Cluster-9636.42629	21	0	reverse	siRNA_81
TCGGTTCACAGTGATAATGGT	Arma_chinensis	Cluster-9636.42629	21	0	reverse	siRNA_82
CGGTTCACAGTGATAATGGTG	Arma_chinensis	Cluster-9636.42629	21	0	reverse	siRNA_83
GGTTCACAGTGATAATGGTGT	Arma_chinensis	Cluster-9636.42629	21	0	reverse	siRNA_84
GTTCACAGTGATAATGGTGTG	Arma_chinensis	Cluster-9636.42629	21	0	reverse	siRNA_85
TTCACAGTGATAATGGTGTGT	Arma_chinensis	Cluster-9636.42629	21	0	reverse	siRNA_86
TCACAGTGATAATGGTGTGTC	Arma_chinensis	Cluster-9636.42629	21	0	reverse	siRNA_87
CACAGTGATAATGGTGTGTCT	Arma_chinensis	Cluster-9636.42629	21	0	reverse	siRNA_88
ACAGTGATAATGGTGTGTCTT	Arma_chinensis	Cluster-9636.42629	21	0	reverse	siRNA_89
CAGTGATAATGGTGTGTCTTG	Arma_chinensis	Cluster-9636.42629	21	0	reverse	siRNA_90
AGTGATAATGGTGTGTCTTGT	Arma_chinensis	Cluster-9636.42629	21	0	reverse	siRNA_91
GTGATAATGGTGTGTCTTGTC	Arma_chinensis	Cluster-9636.42629	21	0	reverse	siRNA_92
TGATAATGGTGTGTCTTGTCA	Arma_chinensis	Cluster-9636.42629	21	0	reverse	siRNA_93
GATAATGGTGTGTCTTGTCAT	Arma_chinensis	Cluster-9636.42629	21	0	reverse	siRNA_94
ATAATGGTGTGTCTTGTCATA	Arma_chinensis	Cluster-9636.42629	21	0	reverse	siRNA_95
TAATGGTGTGTCTTGTCATAA	Arma_chinensis	Cluster-9636.42629	21	0	reverse	siRNA_96
AATGGTGTGTCTTGTCATAAT	Arma_chinensis	Cluster-9636.42629	21	0	reverse	siRNA_97
ATGGTGTGTCTTGTCATAATA	Arma_chinensis	Cluster-9636.42629	21	0	reverse	siRNA_98
TGGTGTGTCTTGTCATAATAA	Arma_chinensis	Cluster-9636.42629	21	0	reverse	siRNA_99
GGTGTGTCTTGTCATAATAAT	Arma_chinensis	Cluster-9636.42629	21	0	reverse	siRNA_100
GTGTGTCTTGTCATAATAATT	Arma_chinensis	Cluster-9636.42629	21	0	reverse	siRNA_101
TGTGTCTTGTCATAATAATTA	Arma_chinensis	Cluster-9636.42629	21	0	reverse	siRNA_102
GTGTCTTGTCATAATAATTAT	Arma_chinensis	Cluster-9636.42629	21	0	reverse	siRNA_103
TGTCTTGTCATAATAATTATC	Arma_chinensis	Cluster-9636.42629	21	0	reverse	siRNA_104
GTCTTGTCATAATAATTATCC	Arma_chinensis	Cluster-9636.42629	21	0	reverse	siRNA_105
TCTTGTCATAATAATTATCCA	Arma_chinensis	Cluster-9636.42629	21	0	reverse	siRNA_106
CTTGTCATAATAATTATCCAT	Arma_chinensis	Cluster-9636.42629	21	0	reverse	siRNA_107
TTGTCATAATAATTATCCATC	Arma_chinensis	Cluster-9636.42629	21	0	reverse	siRNA_108
TGTCATAATAATTATCCATCT	Arma_chinensis	Cluster-9636.42629	21	0	reverse	siRNA_109
GTCATAATAATTATCCATCTG	Arma_chinensis	Cluster-9636.42629	21	0	reverse	siRNA_110
TCATAATAATTATCCATCTGA	Arma_chinensis	Cluster-9636.42629	21	0	reverse	siRNA_111
CATAATAATTATCCATCTGAA	Arma_chinensis	Cluster-9636.42629	21	0	reverse	siRNA_112
ATAATAATTATCCATCTGAAG	Arma_chinensis	Cluster-9636.42629	21	0	reverse	siRNA_113
TAATAATTATCCATCTGAAGC	Arma_chinensis	Cluster-9636.42629	21	0	reverse	siRNA_114
AATAATTATCCATCTGAAGCA	Arma_chinensis	Cluster-9636.42629	21	0	reverse	siRNA_115
ATAATTATCCATCTGAAGCAG	Arma_chinensis	Cluster-9636.42629	21	0	reverse	siRNA_116
TAATTATCCATCTGAAGCAGA	Arma_chinensis	Cluster-9636.42629	21	0	reverse	siRNA_117
AATTATCCATCTGAAGCAGAC	Arma_chinensis	Cluster-9636.42629	21	0	reverse	siRNA_118
ATTATCCATCTGAAGCAGACA	Arma_chinensis	Cluster-9636.42629	21	0	reverse	siRNA_119
TTATCCATCTGAAGCAGACAC	Arma_chinensis	Cluster-9636.42629	21	0	reverse	siRNA_120
TATCCATCTGAAGCAGACACT	Arma_chinensis	Cluster-9636.42629	21	0	reverse	siRNA_121
ATCCATCTGAAGCAGACACTA	Arma_chinensis	Cluster-9636.42629	21	0	reverse	siRNA_122
TCCATCTGAAGCAGACACTAG	Arma_chinensis	Cluster-9636.42629	21	0	reverse	siRNA_123
CCATCTGAAGCAGACACTAGG	Arma_chinensis	Cluster-9636.42629	21	0	reverse	siRNA_124
CATCTGAAGCAGACACTAGGT	Arma_chinensis	Cluster-9636.42629	21	0	reverse	siRNA_125
ATCTGAAGCAGACACTAGGTG	Arma_chinensis	Cluster-9636.42629	21	0	reverse	siRNA_126
TCTGAAGCAGACACTAGGTGG	Arma_chinensis	Cluster-9636.42629	21	0	reverse	siRNA_127
CTGAAGCAGACACTAGGTGGA	Arma_chinensis	Cluster-9636.42629	21	0	reverse	siRNA_128
TGAAGCAGACACTAGGTGGAT	Arma_chinensis	Cluster-9636.42629	21	0	reverse	siRNA_129
GAAGCAGACACTAGGTGGATA	Arma_chinensis	Cluster-9636.42629	21	0	reverse	siRNA_130
AAGCAGACACTAGGTGGATAT	Arma_chinensis	Cluster-9636.42629	21	0	reverse	siRNA_131
AGCAGACACTAGGTGGATATT	Arma_chinensis	Cluster-9636.42629	21	0	reverse	siRNA_132
GCAGACACTAGGTGGATATTT	Arma_chinensis	Cluster-9636.42629	21	0	reverse	siRNA_133
CAGACACTAGGTGGATATTTG	Arma_chinensis	Cluster-9636.42629	21	0	reverse	siRNA_134
AGACACTAGGTGGATATTTGT	Arma_chinensis	Cluster-9636.42629	21	0	reverse	siRNA_135
GACACTAGGTGGATATTTGTT	Arma_chinensis	Cluster-9636.42629	21	0	reverse	siRNA_136
ACACTAGGTGGATATTTGTTG	Arma_chinensis	Cluster-9636.42629	21	0	reverse	siRNA_137
CACTAGGTGGATATTTGTTGG	Arma_chinensis	Cluster-9636.42629	21	0	reverse	siRNA_138
ACTAGGTGGATATTTGTTGGT	Arma_chinensis	Cluster-9636.42629	21	0	reverse	siRNA_139
CTAGGTGGATATTTGTTGGTA	Arma_chinensis	Cluster-9636.42629	21	0	reverse	siRNA_140
TAGGTGGATATTTGTTGGTAC	Arma_chinensis	Cluster-9636.42629	21	0	reverse	siRNA_141
AGGTGGATATTTGTTGGTACT	Arma_chinensis	Cluster-9636.42629	21	0	reverse	siRNA_142
GGTGGATATTTGTTGGTACTG	Arma_chinensis	Cluster-9636.42629	21	0	reverse	siRNA_143
GTGGATATTTGTTGGTACTGG	Arma_chinensis	Cluster-9636.42629	21	0	reverse	siRNA_144
TGGATATTTGTTGGTACTGGA	Arma_chinensis	Cluster-9636.42629	21	0	reverse	siRNA_145
GGATATTTGTTGGTACTGGAA	Arma_chinensis	Cluster-9636.42629	21	0	reverse	siRNA_146
GATATTTGTTGGTACTGGAAG	Arma_chinensis	Cluster-9636.42629	21	0	reverse	siRNA_147
ATATTTGTTGGTACTGGAAGA	Arma_chinensis	Cluster-9636.42629	21	0	reverse	siRNA_148
TATTTGTTGGTACTGGAAGAC	Arma_chinensis	Cluster-9636.42629	21	0	reverse	siRNA_149
ATTTGTTGGTACTGGAAGACT	Arma_chinensis	Cluster-9636.42629	21	0	reverse	siRNA_150
TTTGTTGGTACTGGAAGACTT	Arma_chinensis	Cluster-9636.42629	21	0	reverse	siRNA_151
TTGTTGGTACTGGAAGACTTC	Arma_chinensis	Cluster-9636.42629	21	0	reverse	siRNA_152
TGTTGGTACTGGAAGACTTCA	Arma_chinensis	Cluster-9636.42629	21	0	reverse	siRNA_153
GTTGGTACTGGAAGACTTCAA	Arma_chinensis	Cluster-9636.42629	21	0	reverse	siRNA_154
TTGGTACTGGAAGACTTCAAA	Arma_chinensis	Cluster-9636.42629	21	0	reverse	siRNA_155
TGGTACTGGAAGACTTCAAAC	Arma_chinensis	Cluster-9636.42629	21	0	reverse	siRNA_156
GGTACTGGAAGACTTCAAACT	Arma_chinensis	Cluster-9636.42629	21	0	reverse	siRNA_157
GTACTGGAAGACTTCAAACTC	Arma_chinensis	Cluster-9636.42629	21	0	reverse	siRNA_158
TACTGGAAGACTTCAAACTCC	Arma_chinensis	Cluster-9636.42629	21	0	reverse	siRNA_159
ACTGGAAGACTTCAAACTCCA	Arma_chinensis	Cluster-9636.42629	21	0	reverse	siRNA_160
CTGGAAGACTTCAAACTCCAC	Arma_chinensis	Cluster-9636.42629	21	0	reverse	siRNA_161
TGGAAGACTTCAAACTCCACA	Arma_chinensis	Cluster-9636.42629	21	0	reverse	siRNA_162
GGAAGACTTCAAACTCCACAA	Arma_chinensis	Cluster-9636.42629	21	0	reverse	siRNA_163
GAAGACTTCAAACTCCACAAC	Arma_chinensis	Cluster-9636.42629	21	0	reverse	siRNA_164
AAGACTTCAAACTCCACAACT	Arma_chinensis	Cluster-9636.42629	21	0	reverse	siRNA_165
AGACTTCAAACTCCACAACTG	Arma_chinensis	Cluster-9636.42629	21	0	reverse	siRNA_166
GACTTCAAACTCCACAACTGA	Arma_chinensis	Cluster-9636.42629	21	0	reverse	siRNA_167
ACTTCAAACTCCACAACTGAT	Arma_chinensis	Cluster-9636.42629	21	0	reverse	siRNA_168
CTTCAAACTCCACAACTGATA	Arma_chinensis	Cluster-9636.42629	21	0	reverse	siRNA_169
TTCAAACTCCACAACTGATAC	Arma_chinensis	Cluster-9636.42629	21	0	reverse	siRNA_170
TCAAACTCCACAACTGATACG	Arma_chinensis	Cluster-9636.42629	21	0	reverse	siRNA_171
CAAACTCCACAACTGATACGA	Arma_chinensis	Cluster-9636.42629	21	0	reverse	siRNA_172
AAACTCCACAACTGATACGAG	Arma_chinensis	Cluster-9636.42629	21	0	reverse	siRNA_173
AACTCCACAACTGATACGAGA	Arma_chinensis	Cluster-9636.42629	21	0	reverse	siRNA_174
ACTCCACAACTGATACGAGAA	Arma_chinensis	Cluster-9636.42629	21	0	reverse	siRNA_175
CTCCACAACTGATACGAGAAC	Arma_chinensis	Cluster-9636.42629	21	0	reverse	siRNA_176
TCCACAACTGATACGAGAACT	Arma_chinensis	Cluster-9636.42629	21	0	reverse	siRNA_177
CCACAACTGATACGAGAACTT	Arma_chinensis	Cluster-9636.42629	21	0	reverse	siRNA_178
CACAACTGATACGAGAACTTT	Arma_chinensis	Cluster-9636.42629	21	0	reverse	siRNA_179
ACAACTGATACGAGAACTTTC	Arma_chinensis	Cluster-9636.42629	21	0	reverse	siRNA_180
CAACTGATACGAGAACTTTCA	Arma_chinensis	Cluster-9636.42629	21	0	reverse	siRNA_181
AACTGATACGAGAACTTTCAA	Arma_chinensis	Cluster-9636.42629	21	0	reverse	siRNA_182
ACTGATACGAGAACTTTCAAT	Arma_chinensis	Cluster-9636.42629	21	0	reverse	siRNA_183
CTGATACGAGAACTTTCAATA	Arma_chinensis	Cluster-9636.42629	21	0	reverse	siRNA_184
TGATACGAGAACTTTCAATAA	Arma_chinensis	Cluster-9636.42629	21	0	reverse	siRNA_185
GATACGAGAACTTTCAATAAT	Arma_chinensis	Cluster-9636.42629	21	0	reverse	siRNA_186
ATACGAGAACTTTCAATAATT	Arma_chinensis	Cluster-9636.42629	21	0	reverse	siRNA_187
TACGAGAACTTTCAATAATTG	Arma_chinensis	Cluster-9636.42629	21	0	reverse	siRNA_188
ACGAGAACTTTCAATAATTGA	Arma_chinensis	Cluster-9636.42629	21	0	reverse	siRNA_189
CGAGAACTTTCAATAATTGAT	Arma_chinensis	Cluster-9636.42629	21	0	reverse	siRNA_190
GAGAACTTTCAATAATTGATT	Arma_chinensis	Cluster-9636.42629	21	0	reverse	siRNA_191
AGAACTTTCAATAATTGATTC	Arma_chinensis	Cluster-9636.42629	21	0	reverse	siRNA_192
GAACTTTCAATAATTGATTCG	Arma_chinensis	Cluster-9636.42629	21	0	reverse	siRNA_193
AACTTTCAATAATTGATTCGA	Arma_chinensis	Cluster-9636.42629	21	0	reverse	siRNA_194
ACTTTCAATAATTGATTCGAC	Arma_chinensis	Cluster-9636.42629	21	0	reverse	siRNA_195
CTTTCAATAATTGATTCGACG	Arma_chinensis	Cluster-9636.42629	21	0	reverse	siRNA_196
TTTCAATAATTGATTCGACGA	Arma_chinensis	Cluster-9636.42629	21	0	reverse	siRNA_197
TTCAATAATTGATTCGACGAA	Arma_chinensis	Cluster-9636.42629	21	0	reverse	siRNA_198
TCAATAATTGATTCGACGAAA	Arma_chinensis	Cluster-9636.42629	21	0	reverse	siRNA_199
CAATAATTGATTCGACGAAAT	Arma_chinensis	Cluster-9636.42629	21	0	reverse	siRNA_200
AATAATTGATTCGACGAAATG	Arma_chinensis	Cluster-9636.42629	21	0	reverse	siRNA_201
ATAATTGATTCGACGAAATGC	Arma_chinensis	Cluster-9636.42629	21	0	reverse	siRNA_202
TAATTGATTCGACGAAATGCG	Arma_chinensis	Cluster-9636.42629	21	0	reverse	siRNA_203
AATTGATTCGACGAAATGCGA	Arma_chinensis	Cluster-9636.42629	21	0	reverse	siRNA_204
ATTGATTCGACGAAATGCGAA	Arma_chinensis	Cluster-9636.42629	21	0	reverse	siRNA_205
TTGATTCGACGAAATGCGAAT	Arma_chinensis	Cluster-9636.42629	21	0	reverse	siRNA_206
TGATTCGACGAAATGCGAATT	Arma_chinensis	Cluster-9636.42629	21	0	reverse	siRNA_207
GATTCGACGAAATGCGAATTT	Arma_chinensis	Cluster-9636.42629	21	0	reverse	siRNA_208
ATTCGACGAAATGCGAATTTA	Arma_chinensis	Cluster-9636.42629	21	0	reverse	siRNA_209
TTCGACGAAATGCGAATTTAC	Arma_chinensis	Cluster-9636.42629	21	0	reverse	siRNA_210
TCGACGAAATGCGAATTTACT	Arma_chinensis	Cluster-9636.42629	21	0	reverse	siRNA_211
CGACGAAATGCGAATTTACTT	Arma_chinensis	Cluster-9636.42629	21	0	reverse	siRNA_212
GACGAAATGCGAATTTACTTC	Arma_chinensis	Cluster-9636.42629	21	0	reverse	siRNA_213
ACGAAATGCGAATTTACTTCA	Arma_chinensis	Cluster-9636.42629	21	0	reverse	siRNA_214
CGAAATGCGAATTTACTTCAA	Arma_chinensis	Cluster-9636.42629	21	0	reverse	siRNA_215
GAAATGCGAATTTACTTCAAG	Arma_chinensis	Cluster-9636.42629	21	0	reverse	siRNA_216
AAATGCGAATTTACTTCAAGG	Arma_chinensis	Cluster-9636.42629	21	0	reverse	siRNA_217
AATGCGAATTTACTTCAAGGC	Arma_chinensis	Cluster-9636.42629	21	0	reverse	siRNA_218
ATGCGAATTTACTTCAAGGCA	Arma_chinensis	Cluster-9636.42629	21	0	reverse	siRNA_219
TGCGAATTTACTTCAAGGCAT	Arma_chinensis	Cluster-9636.42629	21	0	reverse	siRNA_220
GCGAATTTACTTCAAGGCATA	Arma_chinensis	Cluster-9636.42629	21	0	reverse	siRNA_221
CGAATTTACTTCAAGGCATAG	Arma_chinensis	Cluster-9636.42629	21	0	reverse	siRNA_222
GAATTTACTTCAAGGCATAGT	Arma_chinensis	Cluster-9636.42629	21	0	reverse	siRNA_223
AATTTACTTCAAGGCATAGTT	Arma_chinensis	Cluster-9636.42629	21	0	reverse	siRNA_224
ATTTACTTCAAGGCATAGTTT	Arma_chinensis	Cluster-9636.42629	21	0	reverse	siRNA_225
TTTACTTCAAGGCATAGTTTA	Arma_chinensis	Cluster-9636.42629	21	0	reverse	siRNA_226
TTACTTCAAGGCATAGTTTAG	Arma_chinensis	Cluster-9636.42629	21	0	reverse	siRNA_227
TACTTCAAGGCATAGTTTAGA	Arma_chinensis	Cluster-9636.42629	21	0	reverse	siRNA_228
ACTTCAAGGCATAGTTTAGAA	Arma_chinensis	Cluster-9636.42629	21	0	reverse	siRNA_229
CTTCAAGGCATAGTTTAGAAT	Arma_chinensis	Cluster-9636.42629	21	0	reverse	siRNA_230
TTCAAGGCATAGTTTAGAATG	Arma_chinensis	Cluster-9636.42629	21	0	reverse	siRNA_231
TCAAGGCATAGTTTAGAATGG	Arma_chinensis	Cluster-9636.42629	21	0	reverse	siRNA_232
CAAGGCATAGTTTAGAATGGA	Arma_chinensis	Cluster-9636.42629	21	0	reverse	siRNA_233
AAGGCATAGTTTAGAATGGAA	Arma_chinensis	Cluster-9636.42629	21	0	reverse	siRNA_234
AGGCATAGTTTAGAATGGAAG	Arma_chinensis	Cluster-9636.42629	21	0	reverse	siRNA_235
GGCATAGTTTAGAATGGAAGT	Arma_chinensis	Cluster-9636.42629	21	0	reverse	siRNA_236
GCATAGTTTAGAATGGAAGTT	Arma_chinensis	Cluster-9636.42629	21	0	reverse	siRNA_237
CATAGTTTAGAATGGAAGTTT	Arma_chinensis	Cluster-9636.42629	21	0	reverse	siRNA_238
ATAGTTTAGAATGGAAGTTTT	Arma_chinensis	Cluster-9636.42629	21	0	reverse	siRNA_239
TAGTTTAGAATGGAAGTTTTT	Arma_chinensis	Cluster-9636.42629	21	0	reverse	siRNA_240
AGTTTAGAATGGAAGTTTTTG	Arma_chinensis	Cluster-9636.42629	21	0	reverse	siRNA_241
GTTTAGAATGGAAGTTTTTGT	Arma_chinensis	Cluster-9636.42629	21	0	reverse	siRNA_242
TTTAGAATGGAAGTTTTTGTT	Arma_chinensis	Cluster-9636.42629	21	0	reverse	siRNA_243
TTAGAATGGAAGTTTTTGTTT	Arma_chinensis	Cluster-9636.42629	21	0	reverse	siRNA_244
TAGAATGGAAGTTTTTGTTTT	Arma_chinensis	Cluster-9636.42629	21	0	reverse	siRNA_245
AGAATGGAAGTTTTTGTTTTT	Arma_chinensis	Cluster-9636.42629	21	0	reverse	siRNA_246
GAATGGAAGTTTTTGTTTTTG	Arma_chinensis	Cluster-9636.42629	21	0	reverse	siRNA_247
AATGGAAGTTTTTGTTTTTGG	Arma_chinensis	Cluster-9636.42629	21	0	reverse	siRNA_248
ATGGAAGTTTTTGTTTTTGGA	Arma_chinensis	Cluster-9636.42629	21	0	reverse	siRNA_249
TGGAAGTTTTTGTTTTTGGAT	Arma_chinensis	Cluster-9636.42629	21	0	reverse	siRNA_250
GGAAGTTTTTGTTTTTGGATC	Arma_chinensis	Cluster-9636.42629	21	0	reverse	siRNA_251
GAAGTTTTTGTTTTTGGATCA	Arma_chinensis	Cluster-9636.42629	21	0	reverse	siRNA_252
AAGTTTTTGTTTTTGGATCAC	Arma_chinensis	Cluster-9636.42629	21	0	reverse	siRNA_253
AGTTTTTGTTTTTGGATCACA	Arma_chinensis	Cluster-9636.42629	21	0	reverse	siRNA_254
GTTTTTGTTTTTGGATCACAG	Arma_chinensis	Cluster-9636.42629	21	0	reverse	siRNA_255
TTTTTGTTTTTGGATCACAGG	Arma_chinensis	Cluster-9636.42629	21	0	reverse	siRNA_256
TTTTGTTTTTGGATCACAGGG	Arma_chinensis	Cluster-9636.42629	21	0	reverse	siRNA_257
TTTGTTTTTGGATCACAGGGC	Arma_chinensis	Cluster-9636.42629	21	0	reverse	siRNA_258
TTGTTTTTGGATCACAGGGCA	Arma_chinensis	Cluster-9636.42629	21	0	reverse	siRNA_259
TGTTTTTGGATCACAGGGCAC	Arma_chinensis	Cluster-9636.42629	21	0	reverse	siRNA_260
GTTTTTGGATCACAGGGCACC	Arma_chinensis	Cluster-9636.42629	21	0	reverse	siRNA_261
TTTTTGGATCACAGGGCACCT	Arma_chinensis	Cluster-9636.42629	21	0	reverse	siRNA_262
TTTTGGATCACAGGGCACCTC	Arma_chinensis	Cluster-9636.42629	21	0	reverse	siRNA_263
TTTGGATCACAGGGCACCTCC	Arma_chinensis	Cluster-9636.42629	21	0	reverse	siRNA_264
TTGGATCACAGGGCACCTCCA	Arma_chinensis	Cluster-9636.42629	21	0	reverse	siRNA_265
TGGATCACAGGGCACCTCCAA	Arma_chinensis	Cluster-9636.42629	21	0	reverse	siRNA_266
GGATCACAGGGCACCTCCAAT	Arma_chinensis	Cluster-9636.42629	21	0	reverse	siRNA_267
GATCACAGGGCACCTCCAATA	Arma_chinensis	Cluster-9636.42629	21	0	reverse	siRNA_268
ATCACAGGGCACCTCCAATAA	Arma_chinensis	Cluster-9636.42629	21	0	reverse	siRNA_269
TCACAGGGCACCTCCAATAAT	Arma_chinensis	Cluster-9636.42629	21	0	reverse	siRNA_270
CACAGGGCACCTCCAATAATA	Arma_chinensis	Cluster-9636.42629	21	0	reverse	siRNA_271
ACAGGGCACCTCCAATAATAG	Arma_chinensis	Cluster-9636.42629	21	0	reverse	siRNA_272
CAGGGCACCTCCAATAATAGG	Arma_chinensis	Cluster-9636.42629	21	0	reverse	siRNA_273
AGGGCACCTCCAATAATAGGT	Arma_chinensis	Cluster-9636.42629	21	0	reverse	siRNA_274
GGGCACCTCCAATAATAGGTT	Arma_chinensis	Cluster-9636.42629	21	0	reverse	siRNA_275
GGCACCTCCAATAATAGGTTA	Arma_chinensis	Cluster-9636.42629	21	0	reverse	siRNA_276
GCACCTCCAATAATAGGTTAC	Arma_chinensis	Cluster-9636.42629	21	0	reverse	siRNA_277
CACCTCCAATAATAGGTTACC	Arma_chinensis	Cluster-9636.42629	21	0	reverse	siRNA_278
ACCTCCAATAATAGGTTACCT	Arma_chinensis	Cluster-9636.42629	21	0	reverse	siRNA_279
CCTCCAATAATAGGTTACCTT	Arma_chinensis	Cluster-9636.42629	21	0	reverse	siRNA_280
CTCCAATAATAGGTTACCTTC	Arma_chinensis	Cluster-9636.42629	21	0	reverse	siRNA_281
TCCAATAATAGGTTACCTTCC	Arma_chinensis	Cluster-9636.42629	21	0	reverse	siRNA_282
CCAATAATAGGTTACCTTCCT	Arma_chinensis	Cluster-9636.42629	21	0	reverse	siRNA_283
CAATAATAGGTTACCTTCCTT	Arma_chinensis	Cluster-9636.42629	21	0	reverse	siRNA_284
AATAATAGGTTACCTTCCTTT	Arma_chinensis	Cluster-9636.42629	21	0	reverse	siRNA_285
ATAATAGGTTACCTTCCTTTC	Arma_chinensis	Cluster-9636.42629	21	0	reverse	siRNA_286
TAATAGGTTACCTTCCTTTCG	Arma_chinensis	Cluster-9636.42629	21	0	reverse	siRNA_287
AATAGGTTACCTTCCTTTCGA	Arma_chinensis	Cluster-9636.42629	21	0	reverse	siRNA_288
ATAGGTTACCTTCCTTTCGAA	Arma_chinensis	Cluster-9636.42629	21	0	reverse	siRNA_289
TAGGTTACCTTCCTTTCGAAG	Arma_chinensis	Cluster-9636.42629	21	0	reverse	siRNA_290
AGGTTACCTTCCTTTCGAAGT	Arma_chinensis	Cluster-9636.42629	21	0	reverse	siRNA_291
GGTTACCTTCCTTTCGAAGTT	Arma_chinensis	Cluster-9636.42629	21	0	reverse	siRNA_292
GTTACCTTCCTTTCGAAGTTC	Arma_chinensis	Cluster-9636.42629	21	0	reverse	siRNA_293
TTACCTTCCTTTCGAAGTTCT	Arma_chinensis	Cluster-9636.42629	21	0	reverse	siRNA_294
TACCTTCCTTTCGAAGTTCTC	Arma_chinensis	Cluster-9636.42629	21	0	reverse	siRNA_295
ACCTTCCTTTCGAAGTTCTCG	Arma_chinensis	Cluster-9636.42629	21	0	reverse	siRNA_296
CCTTCCTTTCGAAGTTCTCGG	Arma_chinensis	Cluster-9636.42629	21	0	reverse	siRNA_297
CTTCCTTTCGAAGTTCTCGGA	Arma_chinensis	Cluster-9636.42629	21	0	reverse	siRNA_298
TTCCTTTCGAAGTTCTCGGAA	Arma_chinensis	Cluster-9636.42629	21	0	reverse	siRNA_299
TCCTTTCGAAGTTCTCGGAAC	Arma_chinensis	Cluster-9636.42629	21	0	reverse	siRNA_300
CCTTTCGAAGTTCTCGGAACT	Arma_chinensis	Cluster-9636.42629	21	0	reverse	siRNA_301
CTTTCGAAGTTCTCGGAACTT	Arma_chinensis	Cluster-9636.42629	21	0	reverse	siRNA_302
TTTCGAAGTTCTCGGAACTTC	Arma_chinensis	Cluster-9636.42629	21	0	reverse	siRNA_303
TTCGAAGTTCTCGGAACTTCC	Arma_chinensis	Cluster-9636.42629	21	0	reverse	siRNA_304
TCGAAGTTCTCGGAACTTCCG	Arma_chinensis	Cluster-9636.42629	21	0	reverse	siRNA_305
CGAAGTTCTCGGAACTTCCGG	Arma_chinensis	Cluster-9636.42629	21	0	reverse	siRNA_306
GAAGTTCTCGGAACTTCCGGA	Arma_chinensis	Cluster-9636.42629	21	0	reverse	siRNA_307
AAGTTCTCGGAACTTCCGGAT	Arma_chinensis	Cluster-9636.42629	21	0	reverse	siRNA_308
AGTTCTCGGAACTTCCGGATA	Arma_chinensis	Cluster-9636.42629	21	0	reverse	siRNA_309
GTTCTCGGAACTTCCGGATAT	Arma_chinensis	Cluster-9636.42629	21	0	reverse	siRNA_310
TTCTCGGAACTTCCGGATATG	Arma_chinensis	Cluster-9636.42629	21	0	reverse	siRNA_311
TCTCGGAACTTCCGGATATGA	Arma_chinensis	Cluster-9636.42629	21	0	reverse	siRNA_312
CTCGGAACTTCCGGATATGAT	Arma_chinensis	Cluster-9636.42629	21	0	reverse	siRNA_313
TCGGAACTTCCGGATATGATT	Arma_chinensis	Cluster-9636.42629	21	0	reverse	siRNA_314
CGGAACTTCCGGATATGATTA	Arma_chinensis	Cluster-9636.42629	21	0	reverse	siRNA_315
GGAACTTCCGGATATGATTAT	Arma_chinensis	Cluster-9636.42629	21	0	reverse	siRNA_316
GAACTTCCGGATATGATTATT	Arma_chinensis	Cluster-9636.42629	21	0	reverse	siRNA_317
AACTTCCGGATATGATTATTA	Arma_chinensis	Cluster-9636.42629	21	0	reverse	siRNA_318
ACTTCCGGATATGATTATTAT	Arma_chinensis	Cluster-9636.42629	21	0	reverse	siRNA_319
CTTCCGGATATGATTATTATC	Arma_chinensis	Cluster-9636.42629	21	0	reverse	siRNA_320
TTCCGGATATGATTATTATCA	Arma_chinensis	Cluster-9636.42629	21	0	reverse	siRNA_321
TCCGGATATGATTATTATCAT	Arma_chinensis	Cluster-9636.42629	21	0	reverse	siRNA_322
CCGGATATGATTATTATCATG	Arma_chinensis	Cluster-9636.42629	21	0	reverse	siRNA_323
CGGATATGATTATTATCATGT	Arma_chinensis	Cluster-9636.42629	21	0	reverse	siRNA_324
GGATATGATTATTATCATGTT	Arma_chinensis	Cluster-9636.42629	21	0	reverse	siRNA_325
GATATGATTATTATCATGTTG	Arma_chinensis	Cluster-9636.42629	21	0	reverse	siRNA_326
ATATGATTATTATCATGTTGA	Arma_chinensis	Cluster-9636.42629	21	0	reverse	siRNA_327
TATGATTATTATCATGTTGAT	Arma_chinensis	Cluster-9636.42629	21	0	reverse	siRNA_328
ATGATTATTATCATGTTGATG	Arma_chinensis	Cluster-9636.42629	21	0	reverse	siRNA_329
TGATTATTATCATGTTGATGA	Arma_chinensis	Cluster-9636.42629	21	0	reverse	siRNA_330
GATTATTATCATGTTGATGAT	Arma_chinensis	Cluster-9636.42629	21	0	reverse	siRNA_331
ATTATTATCATGTTGATGATT	Arma_chinensis	Cluster-9636.42629	21	0	reverse	siRNA_332
TTATTATCATGTTGATGATTT	Arma_chinensis	Cluster-9636.42629	21	0	reverse	siRNA_333
TATTATCATGTTGATGATTTA	Arma_chinensis	Cluster-9636.42629	21	0	reverse	siRNA_334
ATTATCATGTTGATGATTTAG	Arma_chinensis	Cluster-9636.42629	21	0	reverse	siRNA_335
TTATCATGTTGATGATTTAGA	Arma_chinensis	Cluster-9636.42629	21	0	reverse	siRNA_336
TATCATGTTGATGATTTAGAT	Arma_chinensis	Cluster-9636.42629	21	0	reverse	siRNA_337
ATCATGTTGATGATTTAGATA	Arma_chinensis	Cluster-9636.42629	21	0	reverse	siRNA_338
TCATGTTGATGATTTAGATAA	Arma_chinensis	Cluster-9636.42629	21	0	reverse	siRNA_339
CATGTTGATGATTTAGATAAA	Arma_chinensis	Cluster-9636.42629	21	0	reverse	siRNA_340
ATGTTGATGATTTAGATAAAG	Arma_chinensis	Cluster-9636.42629	21	0	reverse	siRNA_341
TGTTGATGATTTAGATAAAGT	Arma_chinensis	Cluster-9636.42629	21	0	reverse	siRNA_342
GTTGATGATTTAGATAAAGTT	Arma_chinensis	Cluster-9636.42629	21	0	reverse	siRNA_343
TTGATGATTTAGATAAAGTTG	Arma_chinensis	Cluster-9636.42629	21	0	reverse	siRNA_344
TGATGATTTAGATAAAGTTGT	Arma_chinensis	Cluster-9636.42629	21	0	reverse	siRNA_345
GATGATTTAGATAAAGTTGTG	Arma_chinensis	Cluster-9636.42629	21	0	reverse	siRNA_346
ATGATTTAGATAAAGTTGTGA	Arma_chinensis	Cluster-9636.42629	21	0	reverse	siRNA_347
TGATTTAGATAAAGTTGTGAC	Arma_chinensis	Cluster-9636.42629	21	0	reverse	siRNA_348
GATTTAGATAAAGTTGTGACT	Arma_chinensis	Cluster-9636.42629	21	0	reverse	siRNA_349
ATTTAGATAAAGTTGTGACTT	Arma_chinensis	Cluster-9636.42629	21	0	reverse	siRNA_350
TTTAGATAAAGTTGTGACTTG	Arma_chinensis	Cluster-9636.42629	21	0	reverse	siRNA_351
TTAGATAAAGTTGTGACTTGC	Arma_chinensis	Cluster-9636.42629	21	0	reverse	siRNA_352
TAGATAAAGTTGTGACTTGCC	Arma_chinensis	Cluster-9636.42629	21	0	reverse	siRNA_353
AGATAAAGTTGTGACTTGCCA	Arma_chinensis	Cluster-9636.42629	21	0	reverse	siRNA_354
GATAAAGTTGTGACTTGCCAT	Arma_chinensis	Cluster-9636.42629	21	0	reverse	siRNA_355
ATAAAGTTGTGACTTGCCATG	Arma_chinensis	Cluster-9636.42629	21	0	reverse	siRNA_356
TAAAGTTGTGACTTGCCATGA	Arma_chinensis	Cluster-9636.42629	21	0	reverse	siRNA_357
AAAGTTGTGACTTGCCATGAA	Arma_chinensis	Cluster-9636.42629	21	0	reverse	siRNA_358
AAGTTGTGACTTGCCATGAAG	Arma_chinensis	Cluster-9636.42629	21	0	reverse	siRNA_359
AGTTGTGACTTGCCATGAAGC	Arma_chinensis	Cluster-9636.42629	21	0	reverse	siRNA_360
GTTGTGACTTGCCATGAAGCT	Arma_chinensis	Cluster-9636.42629	21	0	reverse	siRNA_361
TTGTGACTTGCCATGAAGCTT	Arma_chinensis	Cluster-9636.42629	21	0	reverse	siRNA_362
TGTGACTTGCCATGAAGCTTT	Arma_chinensis	Cluster-9636.42629	21	0	reverse	siRNA_363
GTGACTTGCCATGAAGCTTTA	Arma_chinensis	Cluster-9636.42629	21	0	reverse	siRNA_364
TGACTTGCCATGAAGCTTTAA	Arma_chinensis	Cluster-9636.42629	21	0	reverse	siRNA_365
GACTTGCCATGAAGCTTTAAT	Arma_chinensis	Cluster-9636.42629	21	0	reverse	siRNA_366
ACTTGCCATGAAGCTTTAATG	Arma_chinensis	Cluster-9636.42629	21	0	reverse	siRNA_367
CTTGCCATGAAGCTTTAATGC	Arma_chinensis	Cluster-9636.42629	21	0	reverse	siRNA_368
TTGCCATGAAGCTTTAATGCA	Arma_chinensis	Cluster-9636.42629	21	0	reverse	siRNA_369
TGCCATGAAGCTTTAATGCAA	Arma_chinensis	Cluster-9636.42629	21	0	reverse	siRNA_370
GCCATGAAGCTTTAATGCAAC	Arma_chinensis	Cluster-9636.42629	21	0	reverse	siRNA_371
CCATGAAGCTTTAATGCAACA	Arma_chinensis	Cluster-9636.42629	21	0	reverse	siRNA_372
CATGAAGCTTTAATGCAACAA	Arma_chinensis	Cluster-9636.42629	21	0	reverse	siRNA_373
ATGAAGCTTTAATGCAACAAG	Arma_chinensis	Cluster-9636.42629	21	0	reverse	siRNA_374
TGAAGCTTTAATGCAACAAGG	Arma_chinensis	Cluster-9636.42629	21	0	reverse	siRNA_375
GAAGCTTTAATGCAACAAGGT	Arma_chinensis	Cluster-9636.42629	21	0	reverse	siRNA_376
AAGCTTTAATGCAACAAGGTG	Arma_chinensis	Cluster-9636.42629	21	0	reverse	siRNA_377
AGCTTTAATGCAACAAGGTGA	Arma_chinensis	Cluster-9636.42629	21	0	reverse	siRNA_378
GCTTTAATGCAACAAGGTGAA	Arma_chinensis	Cluster-9636.42629	21	0	reverse	siRNA_379
CTTTAATGCAACAAGGTGAAG	Arma_chinensis	Cluster-9636.42629	21	0	reverse	siRNA_380
TTTAATGCAACAAGGTGAAGG	Arma_chinensis	Cluster-9636.42629	21	0	reverse	siRNA_381
TTAATGCAACAAGGTGAAGGC	Arma_chinensis	Cluster-9636.42629	21	0	reverse	siRNA_382
TAATGCAACAAGGTGAAGGCA	Arma_chinensis	Cluster-9636.42629	21	0	reverse	siRNA_383
AATGCAACAAGGTGAAGGCAC	Arma_chinensis	Cluster-9636.42629	21	0	reverse	siRNA_384
ATGCAACAAGGTGAAGGCACT	Arma_chinensis	Cluster-9636.42629	21	0	reverse	siRNA_385
TGCAACAAGGTGAAGGCACTT	Arma_chinensis	Cluster-9636.42629	21	0	reverse	siRNA_386
GCAACAAGGTGAAGGCACTTC	Arma_chinensis	Cluster-9636.42629	21	0	reverse	siRNA_387
CAACAAGGTGAAGGCACTTCT	Arma_chinensis	Cluster-9636.42629	21	0	reverse	siRNA_388
AACAAGGTGAAGGCACTTCTT	Arma_chinensis	Cluster-9636.42629	21	0	reverse	siRNA_389
ACAAGGTGAAGGCACTTCTTG	Arma_chinensis	Cluster-9636.42629	21	0	reverse	siRNA_390
CAAGGTGAAGGCACTTCTTGC	Arma_chinensis	Cluster-9636.42629	21	0	reverse	siRNA_391
AAGGTGAAGGCACTTCTTGCT	Arma_chinensis	Cluster-9636.42629	21	0	reverse	siRNA_392
AGGTGAAGGCACTTCTTGCTA	Arma_chinensis	Cluster-9636.42629	21	0	reverse	siRNA_393
GGTGAAGGCACTTCTTGCTAT	Arma_chinensis	Cluster-9636.42629	21	0	reverse	siRNA_394
GTGAAGGCACTTCTTGCTATT	Arma_chinensis	Cluster-9636.42629	21	0	reverse	siRNA_395
TGAAGGCACTTCTTGCTATTA	Arma_chinensis	Cluster-9636.42629	21	0	reverse	siRNA_396
GAAGGCACTTCTTGCTATTAT	Arma_chinensis	Cluster-9636.42629	21	0	reverse	siRNA_397
AAGGCACTTCTTGCTATTATC	Arma_chinensis	Cluster-9636.42629	21	0	reverse	siRNA_398
AGGCACTTCTTGCTATTATCG	Arma_chinensis	Cluster-9636.42629	21	0	reverse	siRNA_399
GGCACTTCTTGCTATTATCGT	Arma_chinensis	Cluster-9636.42629	21	0	reverse	siRNA_400
GCACTTCTTGCTATTATCGTT	Arma_chinensis	Cluster-9636.42629	21	0	reverse	siRNA_401
CACTTCTTGCTATTATCGTTT	Arma_chinensis	Cluster-9636.42629	21	0	reverse	siRNA_402
ACTTCTTGCTATTATCGTTTT	Arma_chinensis	Cluster-9636.42629	21	0	reverse	siRNA_403
CTTCTTGCTATTATCGTTTTT	Arma_chinensis	Cluster-9636.42629	21	0	reverse	siRNA_404
TTCTTGCTATTATCGTTTTTT	Arma_chinensis	Cluster-9636.42629	21	0	reverse	siRNA_405
TCTTGCTATTATCGTTTTTTA	Arma_chinensis	Cluster-9636.42629	21	0	reverse	siRNA_406
CTTGCTATTATCGTTTTTTAA	Arma_chinensis	Cluster-9636.42629	21	0	reverse	siRNA_407
TTGCTATTATCGTTTTTTAAC	Arma_chinensis	Cluster-9636.42629	21	0	reverse	siRNA_408
TGCTATTATCGTTTTTTAACT	Arma_chinensis	Cluster-9636.42629	21	0	reverse	siRNA_409
GCTATTATCGTTTTTTAACTA	Arma_chinensis	Cluster-9636.42629	21	0	reverse	siRNA_410
CTATTATCGTTTTTTAACTAA	Arma_chinensis	Cluster-9636.42629	21	0	reverse	siRNA_411
TATTATCGTTTTTTAACTAAA	Arma_chinensis	Cluster-9636.42629	21	0	reverse	siRNA_412
ATTATCGTTTTTTAACTAAAG	Arma_chinensis	Cluster-9636.42629	21	0	reverse	siRNA_413
TTATCGTTTTTTAACTAAAGG	Arma_chinensis	Cluster-9636.42629	21	0	reverse	siRNA_414
TATCGTTTTTTAACTAAAGGA	Arma_chinensis	Cluster-9636.42629	21	0	reverse	siRNA_415
ATCGTTTTTTAACTAAAGGAC	Arma_chinensis	Cluster-9636.42629	21	0	reverse	siRNA_416
TCGTTTTTTAACTAAAGGACA	Arma_chinensis	Cluster-9636.42629	21	0	reverse	siRNA_417
CGTTTTTTAACTAAAGGACAA	Arma_chinensis	Cluster-9636.42629	21	0	reverse	siRNA_418
GTTTTTTAACTAAAGGACAAC	Arma_chinensis	Cluster-9636.42629	21	0	reverse	siRNA_419
TTTTTTAACTAAAGGACAACA	Arma_chinensis	Cluster-9636.42629	21	0	reverse	siRNA_420
TTTTTAACTAAAGGACAACAA	Arma_chinensis	Cluster-9636.42629	21	0	reverse	siRNA_421
TTTTAACTAAAGGACAACAAT	Arma_chinensis	Cluster-9636.42629	21	0	reverse	siRNA_422
TTTAACTAAAGGACAACAATG	Arma_chinensis	Cluster-9636.42629	21	0	reverse	siRNA_423
TTAACTAAAGGACAACAATGG	Arma_chinensis	Cluster-9636.42629	21	0	reverse	siRNA_424
TAACTAAAGGACAACAATGGA	Arma_chinensis	Cluster-9636.42629	21	0	reverse	siRNA_425
AACTAAAGGACAACAATGGAT	Arma_chinensis	Cluster-9636.42629	21	0	reverse	siRNA_426
ACTAAAGGACAACAATGGATT	Arma_chinensis	Cluster-9636.42629	21	0	reverse	siRNA_427
CTAAAGGACAACAATGGATTT	Arma_chinensis	Cluster-9636.42629	21	0	reverse	siRNA_428
TAAAGGACAACAATGGATTTG	Arma_chinensis	Cluster-9636.42629	21	0	reverse	siRNA_429
AAAGGACAACAATGGATTTGG	Arma_chinensis	Cluster-9636.42629	21	0	reverse	siRNA_430
AAGGACAACAATGGATTTGGC	Arma_chinensis	Cluster-9636.42629	21	0	reverse	siRNA_431
AGGACAACAATGGATTTGGCT	Arma_chinensis	Cluster-9636.42629	21	0	reverse	siRNA_432
GGACAACAATGGATTTGGCTC	Arma_chinensis	Cluster-9636.42629	21	0	reverse	siRNA_433
GACAACAATGGATTTGGCTCC	Arma_chinensis	Cluster-9636.42629	21	0	reverse	siRNA_434
ACAACAATGGATTTGGCTCCA	Arma_chinensis	Cluster-9636.42629	21	0	reverse	siRNA_435
CAACAATGGATTTGGCTCCAG	Arma_chinensis	Cluster-9636.42629	21	0	reverse	siRNA_436
AACAATGGATTTGGCTCCAGA	Arma_chinensis	Cluster-9636.42629	21	0	reverse	siRNA_437
ACAATGGATTTGGCTCCAGAC	Arma_chinensis	Cluster-9636.42629	21	0	reverse	siRNA_438
CAATGGATTTGGCTCCAGACA	Arma_chinensis	Cluster-9636.42629	21	0	reverse	siRNA_439
AGATTTTATATTACATATCAT	Arma_chinensis	Cluster-9636.42629	21	0	reverse	siRNA_459
GATTTTATATTACATATCATC	Arma_chinensis	Cluster-9636.42629	21	0	reverse	siRNA_460
ATTTTATATTACATATCATCA	Arma_chinensis	Cluster-9636.42629	21	0	reverse	siRNA_461
TTTTATATTACATATCATCAA	Arma_chinensis	Cluster-9636.42629	21	0	reverse	siRNA_462
TTTATATTACATATCATCAAT	Arma_chinensis	Cluster-9636.42629	21	0	reverse	siRNA_463
TTATATTACATATCATCAATG	Arma_chinensis	Cluster-9636.42629	21	0	reverse	siRNA_464
TATATTACATATCATCAATGG	Arma_chinensis	Cluster-9636.42629	21	0	reverse	siRNA_465
ATATTACATATCATCAATGGA	Arma_chinensis	Cluster-9636.42629	21	0	reverse	siRNA_466
TATTACATATCATCAATGGAA	Arma_chinensis	Cluster-9636.42629	21	0	reverse	siRNA_467
ATTACATATCATCAATGGAAT	Arma_chinensis	Cluster-9636.42629	21	0	reverse	siRNA_468
TTACATATCATCAATGGAATT	Arma_chinensis	Cluster-9636.42629	21	0	reverse	siRNA_469
TACATATCATCAATGGAATTC	Arma_chinensis	Cluster-9636.42629	21	0	reverse	siRNA_470
ACATATCATCAATGGAATTCT	Arma_chinensis	Cluster-9636.42629	21	0	reverse	siRNA_471
CATATCATCAATGGAATTCTA	Arma_chinensis	Cluster-9636.42629	21	0	reverse	siRNA_472
ATATCATCAATGGAATTCTAA	Arma_chinensis	Cluster-9636.42629	21	0	reverse	siRNA_473
TATCATCAATGGAATTCTAAA	Arma_chinensis	Cluster-9636.42629	21	0	reverse	siRNA_474
ATCATCAATGGAATTCTAAAC	Arma_chinensis	Cluster-9636.42629	21	0	reverse	siRNA_475
TCATCAATGGAATTCTAAACC	Arma_chinensis	Cluster-9636.42629	21	0	reverse	siRNA_476
CATCAATGGAATTCTAAACCA	Arma_chinensis	Cluster-9636.42629	21	0	reverse	siRNA_477
ATCAATGGAATTCTAAACCAG	Arma_chinensis	Cluster-9636.42629	21	0	reverse	siRNA_478
TCAATGGAATTCTAAACCAGA	Arma_chinensis	Cluster-9636.42629	21	0	reverse	siRNA_479
CAATGGAATTCTAAACCAGAA	Arma_chinensis	Cluster-9636.42629	21	0	reverse	siRNA_480
AATGGAATTCTAAACCAGAAT	Arma_chinensis	Cluster-9636.42629	21	0	reverse	siRNA_481
ATGGAATTCTAAACCAGAATT	Arma_chinensis	Cluster-9636.42629	21	0	reverse	siRNA_482
TGGAATTCTAAACCAGAATTT	Arma_chinensis	Cluster-9636.42629	21	0	reverse	siRNA_483
GGAATTCTAAACCAGAATTTA	Arma_chinensis	Cluster-9636.42629	21	0	reverse	siRNA_484
GAATTCTAAACCAGAATTTAT	Arma_chinensis	Cluster-9636.42629	21	0	reverse	siRNA_485
AATTCTAAACCAGAATTTATA	Arma_chinensis	Cluster-9636.42629	21	0	reverse	siRNA_486
ATTCTAAACCAGAATTTATAG	Arma_chinensis	Cluster-9636.42629	21	0	reverse	siRNA_487
TTCTAAACCAGAATTTATAGT	Arma_chinensis	Cluster-9636.42629	21	0	reverse	siRNA_488
TCTAAACCAGAATTTATAGTT	Arma_chinensis	Cluster-9636.42629	21	0	reverse	siRNA_489
CTAAACCAGAATTTATAGTTT	Arma_chinensis	Cluster-9636.42629	21	0	reverse	siRNA_490
TAAACCAGAATTTATAGTTTG	Arma_chinensis	Cluster-9636.42629	21	0	reverse	siRNA_491
AAACCAGAATTTATAGTTTGT	Arma_chinensis	Cluster-9636.42629	21	0	reverse	siRNA_492
AACCAGAATTTATAGTTTGTA	Arma_chinensis	Cluster-9636.42629	21	0	reverse	siRNA_493
ACCAGAATTTATAGTTTGTAC	Arma_chinensis	Cluster-9636.42629	21	0	reverse	siRNA_494
CCAGAATTTATAGTTTGTACT	Arma_chinensis	Cluster-9636.42629	21	0	reverse	siRNA_495
CAGAATTTATAGTTTGTACTC	Arma_chinensis	Cluster-9636.42629	21	0	reverse	siRNA_496
AGAATTTATAGTTTGTACTCA	Arma_chinensis	Cluster-9636.42629	21	0	reverse	siRNA_497
GAATTTATAGTTTGTACTCAT	Arma_chinensis	Cluster-9636.42629	21	0	reverse	siRNA_498
AATTTATAGTTTGTACTCATA	Arma_chinensis	Cluster-9636.42629	21	0	reverse	siRNA_499
ATTTATAGTTTGTACTCATAG	Arma_chinensis	Cluster-9636.42629	21	0	reverse	siRNA_500
TTTATAGTTTGTACTCATAGA	Arma_chinensis	Cluster-9636.42629	21	0	reverse	siRNA_501
TTATAGTTTGTACTCATAGAG	Arma_chinensis	Cluster-9636.42629	21	0	reverse	siRNA_502
TATAGTTTGTACTCATAGAGT	Arma_chinensis	Cluster-9636.42629	21	0	reverse	siRNA_503
ATAGTTTGTACTCATAGAGTT	Arma_chinensis	Cluster-9636.42629	21	0	reverse	siRNA_504
TAGTTTGTACTCATAGAGTTG	Arma_chinensis	Cluster-9636.42629	21	0	reverse	siRNA_505
AGTTTGTACTCATAGAGTTGT	Arma_chinensis	Cluster-9636.42629	21	0	reverse	siRNA_506
GTTTGTACTCATAGAGTTGTC	Arma_chinensis	Cluster-9636.42629	21	0	reverse	siRNA_507
TTTGTACTCATAGAGTTGTCA	Arma_chinensis	Cluster-9636.42629	21	0	reverse	siRNA_508
TTGTACTCATAGAGTTGTCAG	Arma_chinensis	Cluster-9636.42629	21	0	reverse	siRNA_509
TGTACTCATAGAGTTGTCAGT	Arma_chinensis	Cluster-9636.42629	21	0	reverse	siRNA_510
GTACTCATAGAGTTGTCAGTT	Arma_chinensis	Cluster-9636.42629	21	0	reverse	siRNA_511
TACTCATAGAGTTGTCAGTTA	Arma_chinensis	Cluster-9636.42629	21	0	reverse	siRNA_512
ACTCATAGAGTTGTCAGTTAT	Arma_chinensis	Cluster-9636.42629	21	0	reverse	siRNA_513
CTCATAGAGTTGTCAGTTATG	Arma_chinensis	Cluster-9636.42629	21	0	reverse	siRNA_514
TCATAGAGTTGTCAGTTATGT	Arma_chinensis	Cluster-9636.42629	21	0	reverse	siRNA_515
CATAGAGTTGTCAGTTATGTA	Arma_chinensis	Cluster-9636.42629	21	0	reverse	siRNA_516
ATAGAGTTGTCAGTTATGTAA	Arma_chinensis	Cluster-9636.42629	21	0	reverse	siRNA_517
TAGAGTTGTCAGTTATGTAAA	Arma_chinensis	Cluster-9636.42629	21	0	reverse	siRNA_518
AGAGTTGTCAGTTATGTAAAT	Arma_chinensis	Cluster-9636.42629	21	0	reverse	siRNA_519
GAGTTGTCAGTTATGTAAATG	Arma_chinensis	Cluster-9636.42629	21	0	reverse	siRNA_520
AGTTGTCAGTTATGTAAATGT	Arma_chinensis	Cluster-9636.42629	21	0	reverse	siRNA_521
GTTGTCAGTTATGTAAATGTG	Arma_chinensis	Cluster-9636.42629	21	0	reverse	siRNA_522
TTGTCAGTTATGTAAATGTGA	Arma_chinensis	Cluster-9636.42629	21	0	reverse	siRNA_523
TGTCAGTTATGTAAATGTGAT	Arma_chinensis	Cluster-9636.42629	21	0	reverse	siRNA_524
GTCAGTTATGTAAATGTGATG	Arma_chinensis	Cluster-9636.42629	21	0	reverse	siRNA_525
TCAGTTATGTAAATGTGATGA	Arma_chinensis	Cluster-9636.42629	21	0	reverse	siRNA_526
CAGTTATGTAAATGTGATGAA	Arma_chinensis	Cluster-9636.42629	21	0	reverse	siRNA_527
AGTTATGTAAATGTGATGAAA	Arma_chinensis	Cluster-9636.42629	21	0	reverse	siRNA_528
GTTATGTAAATGTGATGAAAC	Arma_chinensis	Cluster-9636.42629	21	0	reverse	siRNA_529
TTATGTAAATGTGATGAAACA	Arma_chinensis	Cluster-9636.42629	21	0	reverse	siRNA_530
TATGTAAATGTGATGAAACAA	Arma_chinensis	Cluster-9636.42629	21	0	reverse	siRNA_531
ATGTAAATGTGATGAAACAAG	Arma_chinensis	Cluster-9636.42629	21	0	reverse	siRNA_532
TGTAAATGTGATGAAACAAGG	Arma_chinensis	Cluster-9636.42629	21	0	reverse	siRNA_533
GTAAATGTGATGAAACAAGGA	Arma_chinensis	Cluster-9636.42629	21	0	reverse	siRNA_534
TAAATGTGATGAAACAAGGAA	Arma_chinensis	Cluster-9636.42629	21	0	reverse	siRNA_535
AAATGTGATGAAACAAGGAAA	Arma_chinensis	Cluster-9636.42629	21	0	reverse	siRNA_536
AATGTGATGAAACAAGGAAAT	Arma_chinensis	Cluster-9636.42629	21	0	reverse	siRNA_537
ATGTGATGAAACAAGGAAATG	Arma_chinensis	Cluster-9636.42629	21	0	reverse	siRNA_538
TGTGATGAAACAAGGAAATGG	Arma_chinensis	Cluster-9636.42629	21	0	reverse	siRNA_539
GTGATGAAACAAGGAAATGGT	Arma_chinensis	Cluster-9636.42629	21	0	reverse	siRNA_540
TGATGAAACAAGGAAATGGTT	Arma_chinensis	Cluster-9636.42629	21	0	reverse	siRNA_541
GATGAAACAAGGAAATGGTTG	Arma_chinensis	Cluster-9636.42629	21	0	reverse	siRNA_542
ATGAAACAAGGAAATGGTTGT	Arma_chinensis	Cluster-9636.42629	21	0	reverse	siRNA_543
TGAAACAAGGAAATGGTTGTT	Arma_chinensis	Cluster-9636.42629	21	0	reverse	siRNA_544
GAAACAAGGAAATGGTTGTTT	Arma_chinensis	Cluster-9636.42629	21	0	reverse	siRNA_545
AAACAAGGAAATGGTTGTTTC	Arma_chinensis	Cluster-9636.42629	21	0	reverse	siRNA_546
AACAAGGAAATGGTTGTTTCG	Arma_chinensis	Cluster-9636.42629	21	0	reverse	siRNA_547
ACAAGGAAATGGTTGTTTCGA	Arma_chinensis	Cluster-9636.42629	21	0	reverse	siRNA_548
CAAGGAAATGGTTGTTTCGAT	Arma_chinensis	Cluster-9636.42629	21	0	reverse	siRNA_549
AAGGAAATGGTTGTTTCGATA	Arma_chinensis	Cluster-9636.42629	21	0	reverse	siRNA_550
AGGAAATGGTTGTTTCGATAA	Arma_chinensis	Cluster-9636.42629	21	0	reverse	siRNA_551
GGAAATGGTTGTTTCGATAAT	Arma_chinensis	Cluster-9636.42629	21	0	reverse	siRNA_552
GAAATGGTTGTTTCGATAATG	Arma_chinensis	Cluster-9636.42629	21	0	reverse	siRNA_553
AAATGGTTGTTTCGATAATGT	Arma_chinensis	Cluster-9636.42629	21	0	reverse	siRNA_554
AATGGTTGTTTCGATAATGTT	Arma_chinensis	Cluster-9636.42629	21	0	reverse	siRNA_555
ATGGTTGTTTCGATAATGTTA	Arma_chinensis	Cluster-9636.42629	21	0	reverse	siRNA_556
TGGTTGTTTCGATAATGTTAC	Arma_chinensis	Cluster-9636.42629	21	0	reverse	siRNA_557
GGTTGTTTCGATAATGTTACC	Arma_chinensis	Cluster-9636.42629	21	0	reverse	siRNA_558
GTTGTTTCGATAATGTTACCA	Arma_chinensis	Cluster-9636.42629	21	0	reverse	siRNA_559
TTGTTTCGATAATGTTACCAA	Arma_chinensis	Cluster-9636.42629	21	0	reverse	siRNA_560
TGTTTCGATAATGTTACCAAT	Arma_chinensis	Cluster-9636.42629	21	0	reverse	siRNA_561
GTTTCGATAATGTTACCAATG	Arma_chinensis	Cluster-9636.42629	21	0	reverse	siRNA_562
TTTCGATAATGTTACCAATGC	Arma_chinensis	Cluster-9636.42629	21	0	reverse	siRNA_563
TTCGATAATGTTACCAATGCT	Arma_chinensis	Cluster-9636.42629	21	0	reverse	siRNA_564
TCGATAATGTTACCAATGCTT	Arma_chinensis	Cluster-9636.42629	21	0	reverse	siRNA_565
CGATAATGTTACCAATGCTTC	Arma_chinensis	Cluster-9636.42629	21	0	reverse	siRNA_566
GATAATGTTACCAATGCTTCT	Arma_chinensis	Cluster-9636.42629	21	0	reverse	siRNA_567
ATAATGTTACCAATGCTTCTG	Arma_chinensis	Cluster-9636.42629	21	0	reverse	siRNA_568
TAATGTTACCAATGCTTCTGC	Arma_chinensis	Cluster-9636.42629	21	0	reverse	siRNA_569
AATGTTACCAATGCTTCTGCT	Arma_chinensis	Cluster-9636.42629	21	0	reverse	siRNA_570
ATGTTACCAATGCTTCTGCTA	Arma_chinensis	Cluster-9636.42629	21	0	reverse	siRNA_571
TGTTACCAATGCTTCTGCTAA	Arma_chinensis	Cluster-9636.42629	21	0	reverse	siRNA_572
GTTACCAATGCTTCTGCTAAA	Arma_chinensis	Cluster-9636.42629	21	0	reverse	siRNA_573
TTACCAATGCTTCTGCTAAAT	Arma_chinensis	Cluster-9636.42629	21	0	reverse	siRNA_574
TACCAATGCTTCTGCTAAATC	Arma_chinensis	Cluster-9636.42629	21	0	reverse	siRNA_575
ACCAATGCTTCTGCTAAATCC	Arma_chinensis	Cluster-9636.42629	21	0	reverse	siRNA_576
CCAATGCTTCTGCTAAATCCA	Arma_chinensis	Cluster-9636.42629	21	0	reverse	siRNA_577
CAATGCTTCTGCTAAATCCAA	Arma_chinensis	Cluster-9636.42629	21	0	reverse	siRNA_578
AATGCTTCTGCTAAATCCAAA	Arma_chinensis	Cluster-9636.42629	21	0	reverse	siRNA_579
ATGCTTCTGCTAAATCCAAAA	Arma_chinensis	Cluster-9636.42629	21	0	reverse	siRNA_580
TGCTTCTGCTAAATCCAAAAC	Arma_chinensis	Cluster-9636.42629	21	0	reverse	siRNA_581
GCTTCTGCTAAATCCAAAACT	Arma_chinensis	Cluster-9636.42629	21	0	reverse	siRNA_582
CTTCTGCTAAATCCAAAACTT	Arma_chinensis	Cluster-9636.42629	21	0	reverse	siRNA_583
TTCTGCTAAATCCAAAACTTA	Arma_chinensis	Cluster-9636.42629	21	0	reverse	siRNA_584
TCTGCTAAATCCAAAACTTAT	Arma_chinensis	Cluster-9636.42629	21	0	reverse	siRNA_585
CTGCTAAATCCAAAACTTATT	Arma_chinensis	Cluster-9636.42629	21	0	reverse	siRNA_586
TGCTAAATCCAAAACTTATTC	Arma_chinensis	Cluster-9636.42629	21	0	reverse	siRNA_587
GCTAAATCCAAAACTTATTCT	Arma_chinensis	Cluster-9636.42629	21	0	reverse	siRNA_588
CTAAATCCAAAACTTATTCTC	Arma_chinensis	Cluster-9636.42629	21	0	reverse	siRNA_589
TAAATCCAAAACTTATTCTCG	Arma_chinensis	Cluster-9636.42629	21	0	reverse	siRNA_590
AAATCCAAAACTTATTCTCGT	Arma_chinensis	Cluster-9636.42629	21	0	reverse	siRNA_591
AATCCAAAACTTATTCTCGTA	Arma_chinensis	Cluster-9636.42629	21	0	reverse	siRNA_592
ATCCAAAACTTATTCTCGTAA	Arma_chinensis	Cluster-9636.42629	21	0	reverse	siRNA_593
TCCAAAACTTATTCTCGTAAT	Arma_chinensis	Cluster-9636.42629	21	0	reverse	siRNA_594
CCAAAACTTATTCTCGTAATT	Arma_chinensis	Cluster-9636.42629	21	0	reverse	siRNA_595
CAAAACTTATTCTCGTAATTC	Arma_chinensis	Cluster-9636.42629	21	0	reverse	siRNA_596
AAAACTTATTCTCGTAATTCT	Arma_chinensis	Cluster-9636.42629	21	0	reverse	siRNA_597
AAACTTATTCTCGTAATTCTC	Arma_chinensis	Cluster-9636.42629	21	0	reverse	siRNA_598
AACTTATTCTCGTAATTCTCA	Arma_chinensis	Cluster-9636.42629	21	0	reverse	siRNA_599
ACTTATTCTCGTAATTCTCAA	Arma_chinensis	Cluster-9636.42629	21	0	reverse	siRNA_600
CTTATTCTCGTAATTCTCAAT	Arma_chinensis	Cluster-9636.42629	21	0	reverse	siRNA_601
TTATTCTCGTAATTCTCAATG	Arma_chinensis	Cluster-9636.42629	21	0	reverse	siRNA_602
TATTCTCGTAATTCTCAATGG	Arma_chinensis	Cluster-9636.42629	21	0	reverse	siRNA_603
ATTCTCGTAATTCTCAATGGA	Arma_chinensis	Cluster-9636.42629	21	0	reverse	siRNA_604
TTCTCGTAATTCTCAATGGAC	Arma_chinensis	Cluster-9636.42629	21	0	reverse	siRNA_605
TCTCGTAATTCTCAATGGACT	Arma_chinensis	Cluster-9636.42629	21	0	reverse	siRNA_606
CTCGTAATTCTCAATGGACTA	Arma_chinensis	Cluster-9636.42629	21	0	reverse	siRNA_607
TCGTAATTCTCAATGGACTAC	Arma_chinensis	Cluster-9636.42629	21	0	reverse	siRNA_608
CGTAATTCTCAATGGACTACC	Arma_chinensis	Cluster-9636.42629	21	0	reverse	siRNA_609
GTAATTCTCAATGGACTACCA	Arma_chinensis	Cluster-9636.42629	21	0	reverse	siRNA_610
TAATTCTCAATGGACTACCAA	Arma_chinensis	Cluster-9636.42629	21	0	reverse	siRNA_611
AATTCTCAATGGACTACCAAA	Arma_chinensis	Cluster-9636.42629	21	0	reverse	siRNA_612
ATTCTCAATGGACTACCAAAT	Arma_chinensis	Cluster-9636.42629	21	0	reverse	siRNA_613
TTCTCAATGGACTACCAAATC	Arma_chinensis	Cluster-9636.42629	21	0	reverse	siRNA_614
TCTCAATGGACTACCAAATCT	Arma_chinensis	Cluster-9636.42629	21	0	reverse	siRNA_615
CTCAATGGACTACCAAATCTT	Arma_chinensis	Cluster-9636.42629	21	0	reverse	siRNA_616
TCAATGGACTACCAAATCTTC	Arma_chinensis	Cluster-9636.42629	21	0	reverse	siRNA_617
CAATGGACTACCAAATCTTCT	Arma_chinensis	Cluster-9636.42629	21	0	reverse	siRNA_618
AATGGACTACCAAATCTTCTG	Arma_chinensis	Cluster-9636.42629	21	0	reverse	siRNA_619
ATGGACTACCAAATCTTCTGC	Arma_chinensis	Cluster-9636.42629	21	0	reverse	siRNA_620
TGGACTACCAAATCTTCTGCA	Arma_chinensis	Cluster-9636.42629	21	0	reverse	siRNA_621
GGACTACCAAATCTTCTGCAG	Arma_chinensis	Cluster-9636.42629	21	0	reverse	siRNA_622
GACTACCAAATCTTCTGCAGC	Arma_chinensis	Cluster-9636.42629	21	0	reverse	siRNA_623
ACTACCAAATCTTCTGCAGCG	Arma_chinensis	Cluster-9636.42629	21	0	reverse	siRNA_624
CTACCAAATCTTCTGCAGCGA	Arma_chinensis	Cluster-9636.42629	21	0	reverse	siRNA_625
TACCAAATCTTCTGCAGCGAA	Arma_chinensis	Cluster-9636.42629	21	0	reverse	siRNA_626
ACCAAATCTTCTGCAGCGAAC	Arma_chinensis	Cluster-9636.42629	21	0	reverse	siRNA_627
CCAAATCTTCTGCAGCGAACA	Arma_chinensis	Cluster-9636.42629	21	0	reverse	siRNA_628
CAAATCTTCTGCAGCGAACAA	Arma_chinensis	Cluster-9636.42629	21	0	reverse	siRNA_629
AAATCTTCTGCAGCGAACAAA	Arma_chinensis	Cluster-9636.42629	21	0	reverse	siRNA_630
AATCTTCTGCAGCGAACAAAA	Arma_chinensis	Cluster-9636.42629	21	0	reverse	siRNA_631
ATCTTCTGCAGCGAACAAAAG	Arma_chinensis	Cluster-9636.42629	21	0	reverse	siRNA_632
TCTTCTGCAGCGAACAAAAGA	Arma_chinensis	Cluster-9636.42629	21	0	reverse	siRNA_633
CTTCTGCAGCGAACAAAAGAG	Arma_chinensis	Cluster-9636.42629	21	0	reverse	siRNA_634
TTCTGCAGCGAACAAAAGAGA	Arma_chinensis	Cluster-9636.42629	21	0	reverse	siRNA_635
TCTGCAGCGAACAAAAGAGAT	Arma_chinensis	Cluster-9636.42629	21	0	reverse	siRNA_636
CTGCAGCGAACAAAAGAGATA	Arma_chinensis	Cluster-9636.42629	21	0	reverse	siRNA_637
TGCAGCGAACAAAAGAGATAA	Arma_chinensis	Cluster-9636.42629	21	0	reverse	siRNA_638
GCAGCGAACAAAAGAGATAAA	Arma_chinensis	Cluster-9636.42629	21	0	reverse	siRNA_639
CAGCGAACAAAAGAGATAAAC	Arma_chinensis	Cluster-9636.42629	21	0	reverse	siRNA_640
AGCGAACAAAAGAGATAAACT	Arma_chinensis	Cluster-9636.42629	21	0	reverse	siRNA_641
GCGAACAAAAGAGATAAACTG	Arma_chinensis	Cluster-9636.42629	21	0	reverse	siRNA_642
CGAACAAAAGAGATAAACTGG	Arma_chinensis	Cluster-9636.42629	21	0	reverse	siRNA_643
GAACAAAAGAGATAAACTGGA	Arma_chinensis	Cluster-9636.42629	21	0	reverse	siRNA_644
AACAAAAGAGATAAACTGGAA	Arma_chinensis	Cluster-9636.42629	21	0	reverse	siRNA_645
ACAAAAGAGATAAACTGGAAG	Arma_chinensis	Cluster-9636.42629	21	0	reverse	siRNA_646
CAAAAGAGATAAACTGGAAGG	Arma_chinensis	Cluster-9636.42629	21	0	reverse	siRNA_647
AAAAGAGATAAACTGGAAGGT	Arma_chinensis	Cluster-9636.42629	21	0	reverse	siRNA_648
AAAGAGATAAACTGGAAGGTT	Arma_chinensis	Cluster-9636.42629	21	0	reverse	siRNA_649
AAGAGATAAACTGGAAGGTTT	Arma_chinensis	Cluster-9636.42629	21	0	reverse	siRNA_650
AGAGATAAACTGGAAGGTTTT	Arma_chinensis	Cluster-9636.42629	21	0	reverse	siRNA_651
GAGATAAACTGGAAGGTTTTG	Arma_chinensis	Cluster-9636.42629	21	0	reverse	siRNA_652
AGATAAACTGGAAGGTTTTGA	Arma_chinensis	Cluster-9636.42629	21	0	reverse	siRNA_653
GATAAACTGGAAGGTTTTGAC	Arma_chinensis	Cluster-9636.42629	21	0	reverse	siRNA_654
ATAAACTGGAAGGTTTTGACA	Arma_chinensis	Cluster-9636.42629	21	0	reverse	siRNA_655
TAAACTGGAAGGTTTTGACAC	Arma_chinensis	Cluster-9636.42629	21	0	reverse	siRNA_656
AAACTGGAAGGTTTTGACACA	Arma_chinensis	Cluster-9636.42629	21	0	reverse	siRNA_657
AACTGGAAGGTTTTGACACAC	Arma_chinensis	Cluster-9636.42629	21	0	reverse	siRNA_658
ACTGGAAGGTTTTGACACACA	Arma_chinensis	Cluster-9636.42629	21	0	reverse	siRNA_659
CTGGAAGGTTTTGACACACAA	Arma_chinensis	Cluster-9636.42629	21	0	reverse	siRNA_660
TGGAAGGTTTTGACACACAAT	Arma_chinensis	Cluster-9636.42629	21	0	reverse	siRNA_661
GGAAGGTTTTGACACACAATC	Arma_chinensis	Cluster-9636.42629	21	0	reverse	siRNA_662
GAAGGTTTTGACACACAATCT	Arma_chinensis	Cluster-9636.42629	21	0	reverse	siRNA_663
AAGGTTTTGACACACAATCTA	Arma_chinensis	Cluster-9636.42629	21	0	reverse	siRNA_664
AGGTTTTGACACACAATCTAT	Arma_chinensis	Cluster-9636.42629	21	0	reverse	siRNA_665
GGTTTTGACACACAATCTATG	Arma_chinensis	Cluster-9636.42629	21	0	reverse	siRNA_666
GTTTTGACACACAATCTATGT	Arma_chinensis	Cluster-9636.42629	21	0	reverse	siRNA_667
TTTTGACACACAATCTATGTC	Arma_chinensis	Cluster-9636.42629	21	0	reverse	siRNA_668
TTTGACACACAATCTATGTCC	Arma_chinensis	Cluster-9636.42629	21	0	reverse	siRNA_669
TTGACACACAATCTATGTCCG	Arma_chinensis	Cluster-9636.42629	21	0	reverse	siRNA_670
TGACACACAATCTATGTCCGG	Arma_chinensis	Cluster-9636.42629	21	0	reverse	siRNA_671
GACACACAATCTATGTCCGGA	Arma_chinensis	Cluster-9636.42629	21	0	reverse	siRNA_672
ACACACAATCTATGTCCGGAG	Arma_chinensis	Cluster-9636.42629	21	0	reverse	siRNA_673
CACACAATCTATGTCCGGAGA	Arma_chinensis	Cluster-9636.42629	21	0	reverse	siRNA_674
ACACAATCTATGTCCGGAGAT	Arma_chinensis	Cluster-9636.42629	21	0	reverse	siRNA_675
CACAATCTATGTCCGGAGATT	Arma_chinensis	Cluster-9636.42629	21	0	reverse	siRNA_676
ACAATCTATGTCCGGAGATTC	Arma_chinensis	Cluster-9636.42629	21	0	reverse	siRNA_677
CAATCTATGTCCGGAGATTCT	Arma_chinensis	Cluster-9636.42629	21	0	reverse	siRNA_678
AATCTATGTCCGGAGATTCTC	Arma_chinensis	Cluster-9636.42629	21	0	reverse	siRNA_679
ATCTATGTCCGGAGATTCTCC	Arma_chinensis	Cluster-9636.42629	21	0	reverse	siRNA_680
TCTATGTCCGGAGATTCTCCA	Arma_chinensis	Cluster-9636.42629	21	0	reverse	siRNA_681
CTATGTCCGGAGATTCTCCAT	Arma_chinensis	Cluster-9636.42629	21	0	reverse	siRNA_682
TATGTCCGGAGATTCTCCATT	Arma_chinensis	Cluster-9636.42629	21	0	reverse	siRNA_683
ATGTCCGGAGATTCTCCATTG	Arma_chinensis	Cluster-9636.42629	21	0	reverse	siRNA_684
TGTCCGGAGATTCTCCATTGT	Arma_chinensis	Cluster-9636.42629	21	0	reverse	siRNA_685
GTCCGGAGATTCTCCATTGTC	Arma_chinensis	Cluster-9636.42629	21	0	reverse	siRNA_686
TCCGGAGATTCTCCATTGTCC	Arma_chinensis	Cluster-9636.42629	21	0	reverse	siRNA_687
CCGGAGATTCTCCATTGTCCA	Arma_chinensis	Cluster-9636.42629	21	0	reverse	siRNA_688
CGGAGATTCTCCATTGTCCAG	Arma_chinensis	Cluster-9636.42629	21	0	reverse	siRNA_689
GGAGATTCTCCATTGTCCAGA	Arma_chinensis	Cluster-9636.42629	21	0	reverse	siRNA_690
GAGATTCTCCATTGTCCAGAC	Arma_chinensis	Cluster-9636.42629	21	0	reverse	siRNA_691
AGATTCTCCATTGTCCAGACA	Arma_chinensis	Cluster-9636.42629	21	0	reverse	siRNA_692
GATTCTCCATTGTCCAGACAA	Arma_chinensis	Cluster-9636.42629	21	0	reverse	siRNA_693
ATTCTCCATTGTCCAGACAAT	Arma_chinensis	Cluster-9636.42629	21	0	reverse	siRNA_694
TTCTCCATTGTCCAGACAATC	Arma_chinensis	Cluster-9636.42629	21	0	reverse	siRNA_695
TCTCCATTGTCCAGACAATCA	Arma_chinensis	Cluster-9636.42629	21	0	reverse	siRNA_696
CTCCATTGTCCAGACAATCAC	Arma_chinensis	Cluster-9636.42629	21	0	reverse	siRNA_697
TCCATTGTCCAGACAATCACA	Arma_chinensis	Cluster-9636.42629	21	0	reverse	siRNA_698
CCATTGTCCAGACAATCACAA	Arma_chinensis	Cluster-9636.42629	21	0	reverse	siRNA_699
CATTGTCCAGACAATCACAAA	Arma_chinensis	Cluster-9636.42629	21	0	reverse	siRNA_700
ATTGTCCAGACAATCACAAAC	Arma_chinensis	Cluster-9636.42629	21	0	reverse	siRNA_701
TTGTCCAGACAATCACAAACT	Arma_chinensis	Cluster-9636.42629	21	0	reverse	siRNA_702
TGTCCAGACAATCACAAACTG	Arma_chinensis	Cluster-9636.42629	21	0	reverse	siRNA_703
GTCCAGACAATCACAAACTGC	Arma_chinensis	Cluster-9636.42629	21	0	reverse	siRNA_704
TCCAGACAATCACAAACTGCA	Arma_chinensis	Cluster-9636.42629	21	0	reverse	siRNA_705
CCAGACAATCACAAACTGCAT	Arma_chinensis	Cluster-9636.42629	21	0	reverse	siRNA_706
CAGACAATCACAAACTGCATT	Arma_chinensis	Cluster-9636.42629	21	0	reverse	siRNA_707
AGACAATCACAAACTGCATTG	Arma_chinensis	Cluster-9636.42629	21	0	reverse	siRNA_708
GACAATCACAAACTGCATTGT	Arma_chinensis	Cluster-9636.42629	21	0	reverse	siRNA_709
ACAATCACAAACTGCATTGTC	Arma_chinensis	Cluster-9636.42629	21	0	reverse	siRNA_710
CAATCACAAACTGCATTGTCT	Arma_chinensis	Cluster-9636.42629	21	0	reverse	siRNA_711
AATCACAAACTGCATTGTCTA	Arma_chinensis	Cluster-9636.42629	21	0	reverse	siRNA_712
ATCACAAACTGCATTGTCTAC	Arma_chinensis	Cluster-9636.42629	21	0	reverse	siRNA_713
TCACAAACTGCATTGTCTACT	Arma_chinensis	Cluster-9636.42629	21	0	reverse	siRNA_714
CACAAACTGCATTGTCTACTC	Arma_chinensis	Cluster-9636.42629	21	0	reverse	siRNA_715
ACAAACTGCATTGTCTACTCA	Arma_chinensis	Cluster-9636.42629	21	0	reverse	siRNA_716
CAAACTGCATTGTCTACTCAT	Arma_chinensis	Cluster-9636.42629	21	0	reverse	siRNA_717
AAACTGCATTGTCTACTCATG	Arma_chinensis	Cluster-9636.42629	21	0	reverse	siRNA_718
AACTGCATTGTCTACTCATGT	Arma_chinensis	Cluster-9636.42629	21	0	reverse	siRNA_719
ACTGCATTGTCTACTCATGTA	Arma_chinensis	Cluster-9636.42629	21	0	reverse	siRNA_720
CTGCATTGTCTACTCATGTAC	Arma_chinensis	Cluster-9636.42629	21	0	reverse	siRNA_721
TGCATTGTCTACTCATGTACG	Arma_chinensis	Cluster-9636.42629	21	0	reverse	siRNA_722
GCATTGTCTACTCATGTACGG	Arma_chinensis	Cluster-9636.42629	21	0	reverse	siRNA_723
CATTGTCTACTCATGTACGGC	Arma_chinensis	Cluster-9636.42629	21	0	reverse	siRNA_724
ATTGTCTACTCATGTACGGCA	Arma_chinensis	Cluster-9636.42629	21	0	reverse	siRNA_725
TTGTCTACTCATGTACGGCAA	Arma_chinensis	Cluster-9636.42629	21	0	reverse	siRNA_726
TGTCTACTCATGTACGGCAAA	Arma_chinensis	Cluster-9636.42629	21	0	reverse	siRNA_727
GTCTACTCATGTACGGCAAAA	Arma_chinensis	Cluster-9636.42629	21	0	reverse	siRNA_728
TCTACTCATGTACGGCAAAAT	Arma_chinensis	Cluster-9636.42629	21	0	reverse	siRNA_729
CTACTCATGTACGGCAAAATC	Arma_chinensis	Cluster-9636.42629	21	0	reverse	siRNA_730
TACTCATGTACGGCAAAATCA	Arma_chinensis	Cluster-9636.42629	21	0	reverse	siRNA_731
ACTCATGTACGGCAAAATCAG	Arma_chinensis	Cluster-9636.42629	21	0	reverse	siRNA_732
CTCATGTACGGCAAAATCAGA	Arma_chinensis	Cluster-9636.42629	21	0	reverse	siRNA_733
TCATGTACGGCAAAATCAGAG	Arma_chinensis	Cluster-9636.42629	21	0	reverse	siRNA_734
CATGTACGGCAAAATCAGAGC	Arma_chinensis	Cluster-9636.42629	21	0	reverse	siRNA_735
ATGTACGGCAAAATCAGAGCC	Arma_chinensis	Cluster-9636.42629	21	0	reverse	siRNA_736
TGTACGGCAAAATCAGAGCCG	Arma_chinensis	Cluster-9636.42629	21	0	reverse	siRNA_737
GTACGGCAAAATCAGAGCCGT	Arma_chinensis	Cluster-9636.42629	21	0	reverse	siRNA_738
TACGGCAAAATCAGAGCCGTG	Arma_chinensis	Cluster-9636.42629	21	0	reverse	siRNA_739
ACGGCAAAATCAGAGCCGTGG	Arma_chinensis	Cluster-9636.42629	21	0	reverse	siRNA_740

## Sheet: Table S3.2
Table S3.2 Summary of potential target gene analysis results for dsAcCyc using 'dsRIP'
query_sequence	species name	gene_name	perfect_matches	mismatches	strand	siRNA_name
TCACCACGACGGTCAAGGAGG	Arma_chinensis	Cluster-9636.39048	21	0	reverse	siRNA_1
CACCACGACGGTCAAGGAGGA	Arma_chinensis	Cluster-9636.39048	21	0	reverse	siRNA_2
ACCACGACGGTCAAGGAGGAA	Arma_chinensis	Cluster-9636.39048	21	0	reverse	siRNA_3
CCACGACGGTCAAGGAGGAAG	Arma_chinensis	Cluster-9636.39048	21	0	reverse	siRNA_4
CACGACGGTCAAGGAGGAAGC	Arma_chinensis	Cluster-9636.39048	21	0	reverse	siRNA_5
ACGACGGTCAAGGAGGAAGCG	Arma_chinensis	Cluster-9636.39048	21	0	reverse	siRNA_6
CGACGGTCAAGGAGGAAGCGG	Arma_chinensis	Cluster-9636.39048	21	0	reverse	siRNA_7
GACGGTCAAGGAGGAAGCGGA	Arma_chinensis	Cluster-9636.39048	21	0	reverse	siRNA_8
ACGGTCAAGGAGGAAGCGGAC	Arma_chinensis	Cluster-9636.39048	21	0	reverse	siRNA_9
CGGTCAAGGAGGAAGCGGACA	Arma_chinensis	Cluster-9636.39048	21	0	reverse	siRNA_10
GGTCAAGGAGGAAGCGGACAC	Arma_chinensis	Cluster-9636.39048	21	0	reverse	siRNA_11
GTCAAGGAGGAAGCGGACACG	Arma_chinensis	Cluster-9636.39048	21	0	reverse	siRNA_12
TCAAGGAGGAAGCGGACACGA	Arma_chinensis	Cluster-9636.39048	21	0	reverse	siRNA_13
CAAGGAGGAAGCGGACACGAC	Arma_chinensis	Cluster-9636.39048	21	0	reverse	siRNA_14
AAGGAGGAAGCGGACACGACC	Arma_chinensis	Cluster-9636.39048	21	0	reverse	siRNA_15
AGGAGGAAGCGGACACGACCA	Arma_chinensis	Cluster-9636.39048	21	0	reverse	siRNA_16
GGAGGAAGCGGACACGACCAC	Arma_chinensis	Cluster-9636.39048	21	0	reverse	siRNA_17
GAGGAAGCGGACACGACCACC	Arma_chinensis	Cluster-9636.39048	21	0	reverse	siRNA_18
AGGAAGCGGACACGACCACCG	Arma_chinensis	Cluster-9636.39048	21	0	reverse	siRNA_19
GGAAGCGGACACGACCACCGG	Arma_chinensis	Cluster-9636.39048	21	0	reverse	siRNA_20
GAAGCGGACACGACCACCGGC	Arma_chinensis	Cluster-9636.39048	21	0	reverse	siRNA_21
AAGCGGACACGACCACCGGCT	Arma_chinensis	Cluster-9636.39048	21	0	reverse	siRNA_22
AGCGGACACGACCACCGGCTG	Arma_chinensis	Cluster-9636.39048	21	0	reverse	siRNA_23
GCGGACACGACCACCGGCTGC	Arma_chinensis	Cluster-9636.39048	21	0	reverse	siRNA_24
CGGACACGACCACCGGCTGCC	Arma_chinensis	Cluster-9636.39048	21	0	reverse	siRNA_25
GGACACGACCACCGGCTGCCA	Arma_chinensis	Cluster-9636.39048	21	0	reverse	siRNA_26
GACACGACCACCGGCTGCCAC	Arma_chinensis	Cluster-9636.39048	21	0	reverse	siRNA_27
ACACGACCACCGGCTGCCACA	Arma_chinensis	Cluster-9636.39048	21	0	reverse	siRNA_28
CACGACCACCGGCTGCCACAG	Arma_chinensis	Cluster-9636.39048	21	0	reverse	siRNA_29
ACGACCACCGGCTGCCACAGG	Arma_chinensis	Cluster-9636.39048	21	0	reverse	siRNA_30
CGACCACCGGCTGCCACAGGC	Arma_chinensis	Cluster-9636.39048	21	0	reverse	siRNA_31
GACCACCGGCTGCCACAGGCG	Arma_chinensis	Cluster-9636.39048	21	0	reverse	siRNA_32
ACCACCGGCTGCCACAGGCGG	Arma_chinensis	Cluster-9636.39048	21	0	reverse	siRNA_33
CCACCGGCTGCCACAGGCGGA	Arma_chinensis	Cluster-9636.39048	21	0	reverse	siRNA_34
CACCGGCTGCCACAGGCGGAA	Arma_chinensis	Cluster-9636.39048	21	0	reverse	siRNA_35
ACCGGCTGCCACAGGCGGAAG	Arma_chinensis	Cluster-9636.39048	21	0	reverse	siRNA_36
CCGGCTGCCACAGGCGGAAGA	Arma_chinensis	Cluster-9636.39048	21	0	reverse	siRNA_37
CGGCTGCCACAGGCGGAAGAA	Arma_chinensis	Cluster-9636.39048	21	0	reverse	siRNA_38
GGCTGCCACAGGCGGAAGAAG	Arma_chinensis	Cluster-9636.39048	21	0	reverse	siRNA_39
GCTGCCACAGGCGGAAGAAGC	Arma_chinensis	Cluster-9636.39048	21	0	reverse	siRNA_40
CTGCCACAGGCGGAAGAAGCA	Arma_chinensis	Cluster-9636.39048	21	0	reverse	siRNA_41
TGCCACAGGCGGAAGAAGCAG	Arma_chinensis	Cluster-9636.39048	21	0	reverse	siRNA_42
GCCACAGGCGGAAGAAGCAGC	Arma_chinensis	Cluster-9636.39048	21	0	reverse	siRNA_43
CCACAGGCGGAAGAAGCAGCA	Arma_chinensis	Cluster-9636.39048	21	0	reverse	siRNA_44
CACAGGCGGAAGAAGCAGCAA	Arma_chinensis	Cluster-9636.39048	21	0	reverse	siRNA_45
ACAGGCGGAAGAAGCAGCAAG	Arma_chinensis	Cluster-9636.39048	21	0	reverse	siRNA_46
CAGGCGGAAGAAGCAGCAAGA	Arma_chinensis	Cluster-9636.39048	21	0	reverse	siRNA_47
AGGCGGAAGAAGCAGCAAGAG	Arma_chinensis	Cluster-9636.39048	21	0	reverse	siRNA_48
GGCGGAAGAAGCAGCAAGAGC	Arma_chinensis	Cluster-9636.39048	21	0	reverse	siRNA_49
GCGGAAGAAGCAGCAAGAGCA	Arma_chinensis	Cluster-9636.39048	21	0	reverse	siRNA_50
CGGAAGAAGCAGCAAGAGCAA	Arma_chinensis	Cluster-9636.39048	21	0	reverse	siRNA_51
GGAAGAAGCAGCAAGAGCAAG	Arma_chinensis	Cluster-9636.39048	21	0	reverse	siRNA_52
GAAGAAGCAGCAAGAGCAAGG	Arma_chinensis	Cluster-9636.39048	21	0	reverse	siRNA_53
AAGAAGCAGCAAGAGCAAGGG	Arma_chinensis	Cluster-9636.39048	21	0	reverse	siRNA_54
AGAAGCAGCAAGAGCAAGGGA	Arma_chinensis	Cluster-9636.39048	21	0	reverse	siRNA_55
GAAGCAGCAAGAGCAAGGGAT	Arma_chinensis	Cluster-9636.39048	21	0	reverse	siRNA_56
AAGCAGCAAGAGCAAGGGATG	Arma_chinensis	Cluster-9636.39048	21	0	reverse	siRNA_57
AGCAGCAAGAGCAAGGGATGT	Arma_chinensis	Cluster-9636.39048	21	0	reverse	siRNA_58
GCAGCAAGAGCAAGGGATGTC	Arma_chinensis	Cluster-9636.39048	21	0	reverse	siRNA_59
CAGCAAGAGCAAGGGATGTCA	Arma_chinensis	Cluster-9636.39048	21	0	reverse	siRNA_60
AGCAAGAGCAAGGGATGTCAG	Arma_chinensis	Cluster-9636.39048	21	0	reverse	siRNA_61
GCAAGAGCAAGGGATGTCAGA	Arma_chinensis	Cluster-9636.39048	21	0	reverse	siRNA_62
CAAGAGCAAGGGATGTCAGAT	Arma_chinensis	Cluster-9636.39048	21	0	reverse	siRNA_63
AAGAGCAAGGGATGTCAGATA	Arma_chinensis	Cluster-9636.39048	21	0	reverse	siRNA_64
AGAGCAAGGGATGTCAGATAG	Arma_chinensis	Cluster-9636.39048	21	0	reverse	siRNA_65
GAGCAAGGGATGTCAGATAGA	Arma_chinensis	Cluster-9636.39048	21	0	reverse	siRNA_66
AGCAAGGGATGTCAGATAGAA	Arma_chinensis	Cluster-9636.39048	21	0	reverse	siRNA_67
GCAAGGGATGTCAGATAGAAG	Arma_chinensis	Cluster-9636.39048	21	0	reverse	siRNA_68
CAAGGGATGTCAGATAGAAGA	Arma_chinensis	Cluster-9636.39048	21	0	reverse	siRNA_69
AAGGGATGTCAGATAGAAGAT	Arma_chinensis	Cluster-9636.39048	21	0	reverse	siRNA_70
AGGGATGTCAGATAGAAGATA	Arma_chinensis	Cluster-9636.39048	21	0	reverse	siRNA_71
GGGATGTCAGATAGAAGATAT	Arma_chinensis	Cluster-9636.39048	21	0	reverse	siRNA_72
GGATGTCAGATAGAAGATATC	Arma_chinensis	Cluster-9636.39048	21	0	reverse	siRNA_73
GATGTCAGATAGAAGATATCG	Arma_chinensis	Cluster-9636.39048	21	0	reverse	siRNA_74
ATGTCAGATAGAAGATATCGT	Arma_chinensis	Cluster-9636.39048	21	0	reverse	siRNA_75
TGTCAGATAGAAGATATCGTG	Arma_chinensis	Cluster-9636.39048	21	0	reverse	siRNA_76
GTCAGATAGAAGATATCGTGT	Arma_chinensis	Cluster-9636.39048	21	0	reverse	siRNA_77
TCAGATAGAAGATATCGTGTG	Arma_chinensis	Cluster-9636.39048	21	0	reverse	siRNA_78
CAGATAGAAGATATCGTGTGA	Arma_chinensis	Cluster-9636.39048	21	0	reverse	siRNA_79
AGATAGAAGATATCGTGTGAT	Arma_chinensis	Cluster-9636.39048	21	0	reverse	siRNA_80
GATAGAAGATATCGTGTGATA	Arma_chinensis	Cluster-9636.39048	21	0	reverse	siRNA_81
ATAGAAGATATCGTGTGATAC	Arma_chinensis	Cluster-9636.39048	21	0	reverse	siRNA_82
TAGAAGATATCGTGTGATACA	Arma_chinensis	Cluster-9636.39048	21	0	reverse	siRNA_83
AGAAGATATCGTGTGATACAA	Arma_chinensis	Cluster-9636.39048	21	0	reverse	siRNA_84
GAAGATATCGTGTGATACAAT	Arma_chinensis	Cluster-9636.39048	21	0	reverse	siRNA_85
AAGATATCGTGTGATACAATG	Arma_chinensis	Cluster-9636.39048	21	0	reverse	siRNA_86
AGATATCGTGTGATACAATGT	Arma_chinensis	Cluster-9636.39048	21	0	reverse	siRNA_87
GATATCGTGTGATACAATGTA	Arma_chinensis	Cluster-9636.39048	21	0	reverse	siRNA_88
ATATCGTGTGATACAATGTAC	Arma_chinensis	Cluster-9636.39048	21	0	reverse	siRNA_89
TATCGTGTGATACAATGTACT	Arma_chinensis	Cluster-9636.39048	21	0	reverse	siRNA_90
ATCGTGTGATACAATGTACTG	Arma_chinensis	Cluster-9636.39048	21	0	reverse	siRNA_91
TCGTGTGATACAATGTACTGG	Arma_chinensis	Cluster-9636.39048	21	0	reverse	siRNA_92
CGTGTGATACAATGTACTGGA	Arma_chinensis	Cluster-9636.39048	21	0	reverse	siRNA_93
GTGTGATACAATGTACTGGAT	Arma_chinensis	Cluster-9636.39048	21	0	reverse	siRNA_94
TGTGATACAATGTACTGGATA	Arma_chinensis	Cluster-9636.39048	21	0	reverse	siRNA_95
GTGATACAATGTACTGGATAC	Arma_chinensis	Cluster-9636.39048	21	0	reverse	siRNA_96
TGATACAATGTACTGGATACC	Arma_chinensis	Cluster-9636.39048	21	0	reverse	siRNA_97
GATACAATGTACTGGATACCT	Arma_chinensis	Cluster-9636.39048	21	0	reverse	siRNA_98
ATACAATGTACTGGATACCTT	Arma_chinensis	Cluster-9636.39048	21	0	reverse	siRNA_99
TACAATGTACTGGATACCTTA	Arma_chinensis	Cluster-9636.39048	21	0	reverse	siRNA_100
ACAATGTACTGGATACCTTAA	Arma_chinensis	Cluster-9636.39048	21	0	reverse	siRNA_101
CAATGTACTGGATACCTTAAG	Arma_chinensis	Cluster-9636.39048	21	0	reverse	siRNA_102
AATGTACTGGATACCTTAAGC	Arma_chinensis	Cluster-9636.39048	21	0	reverse	siRNA_103
ATGTACTGGATACCTTAAGCC	Arma_chinensis	Cluster-9636.39048	21	0	reverse	siRNA_104
TGTACTGGATACCTTAAGCCT	Arma_chinensis	Cluster-9636.39048	21	0	reverse	siRNA_105
GTACTGGATACCTTAAGCCTT	Arma_chinensis	Cluster-9636.39048	21	0	reverse	siRNA_106
TACTGGATACCTTAAGCCTTG	Arma_chinensis	Cluster-9636.39048	21	0	reverse	siRNA_107
ACTGGATACCTTAAGCCTTGG	Arma_chinensis	Cluster-9636.39048	21	0	reverse	siRNA_108
CTGGATACCTTAAGCCTTGGA	Arma_chinensis	Cluster-9636.39048	21	0	reverse	siRNA_109
TGGATACCTTAAGCCTTGGAC	Arma_chinensis	Cluster-9636.39048	21	0	reverse	siRNA_110
GGATACCTTAAGCCTTGGACA	Arma_chinensis	Cluster-9636.39048	21	0	reverse	siRNA_111
GATACCTTAAGCCTTGGACAA	Arma_chinensis	Cluster-9636.39048	21	0	reverse	siRNA_112
ATACCTTAAGCCTTGGACAAC	Arma_chinensis	Cluster-9636.39048	21	0	reverse	siRNA_113
TACCTTAAGCCTTGGACAACA	Arma_chinensis	Cluster-9636.39048	21	0	reverse	siRNA_114
ACCTTAAGCCTTGGACAACAG	Arma_chinensis	Cluster-9636.39048	21	0	reverse	siRNA_115
CCTTAAGCCTTGGACAACAGC	Arma_chinensis	Cluster-9636.39048	21	0	reverse	siRNA_116
CTTAAGCCTTGGACAACAGCT	Arma_chinensis	Cluster-9636.39048	21	0	reverse	siRNA_117
TTAAGCCTTGGACAACAGCTA	Arma_chinensis	Cluster-9636.39048	21	0	reverse	siRNA_118
TAAGCCTTGGACAACAGCTAA	Arma_chinensis	Cluster-9636.39048	21	0	reverse	siRNA_119
AAGCCTTGGACAACAGCTAAG	Arma_chinensis	Cluster-9636.39048	21	0	reverse	siRNA_120
AGCCTTGGACAACAGCTAAGA	Arma_chinensis	Cluster-9636.39048	21	0	reverse	siRNA_121
GCCTTGGACAACAGCTAAGAT	Arma_chinensis	Cluster-9636.39048	21	0	reverse	siRNA_122
CCTTGGACAACAGCTAAGATG	Arma_chinensis	Cluster-9636.39048	21	0	reverse	siRNA_123
CTTGGACAACAGCTAAGATGT	Arma_chinensis	Cluster-9636.39048	21	0	reverse	siRNA_124
TTGGACAACAGCTAAGATGTG	Arma_chinensis	Cluster-9636.39048	21	0	reverse	siRNA_125
TGGACAACAGCTAAGATGTGC	Arma_chinensis	Cluster-9636.39048	21	0	reverse	siRNA_126
GGACAACAGCTAAGATGTGCC	Arma_chinensis	Cluster-9636.39048	21	0	reverse	siRNA_127
GACAACAGCTAAGATGTGCCT	Arma_chinensis	Cluster-9636.39048	21	0	reverse	siRNA_128
ACAACAGCTAAGATGTGCCTC	Arma_chinensis	Cluster-9636.39048	21	0	reverse	siRNA_129
CAACAGCTAAGATGTGCCTCG	Arma_chinensis	Cluster-9636.39048	21	0	reverse	siRNA_130
AACAGCTAAGATGTGCCTCGA	Arma_chinensis	Cluster-9636.39048	21	0	reverse	siRNA_131
ACAGCTAAGATGTGCCTCGAC	Arma_chinensis	Cluster-9636.39048	21	0	reverse	siRNA_132
CAGCTAAGATGTGCCTCGACG	Arma_chinensis	Cluster-9636.39048	21	0	reverse	siRNA_133
AGCTAAGATGTGCCTCGACGA	Arma_chinensis	Cluster-9636.39048	21	0	reverse	siRNA_134
GCTAAGATGTGCCTCGACGAA	Arma_chinensis	Cluster-9636.39048	21	0	reverse	siRNA_135
CTAAGATGTGCCTCGACGAAG	Arma_chinensis	Cluster-9636.39048	21	0	reverse	siRNA_136
TAAGATGTGCCTCGACGAAGA	Arma_chinensis	Cluster-9636.39048	21	0	reverse	siRNA_137
AAGATGTGCCTCGACGAAGAA	Arma_chinensis	Cluster-9636.39048	21	0	reverse	siRNA_138
AGATGTGCCTCGACGAAGAAA	Arma_chinensis	Cluster-9636.39048	21	0	reverse	siRNA_139
GATGTGCCTCGACGAAGAAAA	Arma_chinensis	Cluster-9636.39048	21	0	reverse	siRNA_140
ATGTGCCTCGACGAAGAAAAA	Arma_chinensis	Cluster-9636.39048	21	0	reverse	siRNA_141
TGTGCCTCGACGAAGAAAAAG	Arma_chinensis	Cluster-9636.39048	21	0	reverse	siRNA_142
GTGCCTCGACGAAGAAAAAGA	Arma_chinensis	Cluster-9636.39048	21	0	reverse	siRNA_143
TGCCTCGACGAAGAAAAAGAA	Arma_chinensis	Cluster-9636.39048	21	0	reverse	siRNA_144
GCCTCGACGAAGAAAAAGAAG	Arma_chinensis	Cluster-9636.39048	21	0	reverse	siRNA_145
CCTCGACGAAGAAAAAGAAGG	Arma_chinensis	Cluster-9636.39048	21	0	reverse	siRNA_146
CTCGACGAAGAAAAAGAAGGC	Arma_chinensis	Cluster-9636.39048	21	0	reverse	siRNA_147
TCGACGAAGAAAAAGAAGGCG	Arma_chinensis	Cluster-9636.39048	21	0	reverse	siRNA_148
CGACGAAGAAAAAGAAGGCGA	Arma_chinensis	Cluster-9636.39048	21	0	reverse	siRNA_149
GACGAAGAAAAAGAAGGCGAA	Arma_chinensis	Cluster-9636.39048	21	0	reverse	siRNA_150
ACGAAGAAAAAGAAGGCGAAG	Arma_chinensis	Cluster-9636.39048	21	0	reverse	siRNA_151
CGAAGAAAAAGAAGGCGAAGC	Arma_chinensis	Cluster-9636.39048	21	0	reverse	siRNA_152
GAAGAAAAAGAAGGCGAAGCT	Arma_chinensis	Cluster-9636.39048	21	0	reverse	siRNA_153
AAGAAAAAGAAGGCGAAGCTG	Arma_chinensis	Cluster-9636.39048	21	0	reverse	siRNA_154
AGAAAAAGAAGGCGAAGCTGA	Arma_chinensis	Cluster-9636.39048	21	0	reverse	siRNA_155
GAAAAAGAAGGCGAAGCTGAG	Arma_chinensis	Cluster-9636.39048	21	0	reverse	siRNA_156
AAAAAGAAGGCGAAGCTGAGG	Arma_chinensis	Cluster-9636.39048	21	0	reverse	siRNA_157
AAAAGAAGGCGAAGCTGAGGG	Arma_chinensis	Cluster-9636.39048	21	0	reverse	siRNA_158
AAAGAAGGCGAAGCTGAGGGA	Arma_chinensis	Cluster-9636.39048	21	0	reverse	siRNA_159
AAGAAGGCGAAGCTGAGGGAG	Arma_chinensis	Cluster-9636.39048	21	0	reverse	siRNA_160
AGAAGGCGAAGCTGAGGGAGA	Arma_chinensis	Cluster-9636.39048	21	0	reverse	siRNA_161
GAAGGCGAAGCTGAGGGAGAT	Arma_chinensis	Cluster-9636.39048	21	0	reverse	siRNA_162
AAGGCGAAGCTGAGGGAGATC	Arma_chinensis	Cluster-9636.39048	21	0	reverse	siRNA_163
AGGCGAAGCTGAGGGAGATCT	Arma_chinensis	Cluster-9636.39048	21	0	reverse	siRNA_164
GGCGAAGCTGAGGGAGATCTG	Arma_chinensis	Cluster-9636.39048	21	0	reverse	siRNA_165
GCGAAGCTGAGGGAGATCTGT	Arma_chinensis	Cluster-9636.39048	21	0	reverse	siRNA_166
CGAAGCTGAGGGAGATCTGTG	Arma_chinensis	Cluster-9636.39048	21	0	reverse	siRNA_167
GAAGCTGAGGGAGATCTGTGC	Arma_chinensis	Cluster-9636.39048	21	0	reverse	siRNA_168
AAGCTGAGGGAGATCTGTGCA	Arma_chinensis	Cluster-9636.39048	21	0	reverse	siRNA_169
AGCTGAGGGAGATCTGTGCAA	Arma_chinensis	Cluster-9636.39048	21	0	reverse	siRNA_170
GCTGAGGGAGATCTGTGCAAT	Arma_chinensis	Cluster-9636.39048	21	0	reverse	siRNA_171
CTGAGGGAGATCTGTGCAATC	Arma_chinensis	Cluster-9636.39048	21	0	reverse	siRNA_172
TGAGGGAGATCTGTGCAATCT	Arma_chinensis	Cluster-9636.39048	21	0	reverse	siRNA_173
GAGGGAGATCTGTGCAATCTG	Arma_chinensis	Cluster-9636.39048	21	0	reverse	siRNA_174
AGGGAGATCTGTGCAATCTGT	Arma_chinensis	Cluster-9636.39048	21	0	reverse	siRNA_175
GGGAGATCTGTGCAATCTGTC	Arma_chinensis	Cluster-9636.39048	21	0	reverse	siRNA_176
GGAGATCTGTGCAATCTGTCT	Arma_chinensis	Cluster-9636.39048	21	0	reverse	siRNA_177
GAGATCTGTGCAATCTGTCTT	Arma_chinensis	Cluster-9636.39048	21	0	reverse	siRNA_178
AGATCTGTGCAATCTGTCTTG	Arma_chinensis	Cluster-9636.39048	21	0	reverse	siRNA_179
GATCTGTGCAATCTGTCTTGC	Arma_chinensis	Cluster-9636.39048	21	0	reverse	siRNA_180
ATCTGTGCAATCTGTCTTGCC	Arma_chinensis	Cluster-9636.39048	21	0	reverse	siRNA_181
TCTGTGCAATCTGTCTTGCCT	Arma_chinensis	Cluster-9636.39048	21	0	reverse	siRNA_182
CTGTGCAATCTGTCTTGCCTC	Arma_chinensis	Cluster-9636.39048	21	0	reverse	siRNA_183
TGTGCAATCTGTCTTGCCTCG	Arma_chinensis	Cluster-9636.39048	21	0	reverse	siRNA_184
GTGCAATCTGTCTTGCCTCGT	Arma_chinensis	Cluster-9636.39048	21	0	reverse	siRNA_185
TGCAATCTGTCTTGCCTCGTG	Arma_chinensis	Cluster-9636.39048	21	0	reverse	siRNA_186
GCAATCTGTCTTGCCTCGTGG	Arma_chinensis	Cluster-9636.39048	21	0	reverse	siRNA_187
CAATCTGTCTTGCCTCGTGGC	Arma_chinensis	Cluster-9636.39048	21	0	reverse	siRNA_188
AATCTGTCTTGCCTCGTGGCA	Arma_chinensis	Cluster-9636.39048	21	0	reverse	siRNA_189
ATCTGTCTTGCCTCGTGGCAA	Arma_chinensis	Cluster-9636.39048	21	0	reverse	siRNA_190
TCTGTCTTGCCTCGTGGCAAT	Arma_chinensis	Cluster-9636.39048	21	0	reverse	siRNA_191
CTGTCTTGCCTCGTGGCAATG	Arma_chinensis	Cluster-9636.39048	21	0	reverse	siRNA_192
TGTCTTGCCTCGTGGCAATGG	Arma_chinensis	Cluster-9636.39048	21	0	reverse	siRNA_193
GTCTTGCCTCGTGGCAATGGG	Arma_chinensis	Cluster-9636.39048	21	0	reverse	siRNA_194
TCTTGCCTCGTGGCAATGGGG	Arma_chinensis	Cluster-9636.39048	21	0	reverse	siRNA_195
CTTGCCTCGTGGCAATGGGGA	Arma_chinensis	Cluster-9636.39048	21	0	reverse	siRNA_196
TTGCCTCGTGGCAATGGGGAG	Arma_chinensis	Cluster-9636.39048	21	0	reverse	siRNA_197
TGCCTCGTGGCAATGGGGAGG	Arma_chinensis	Cluster-9636.39048	21	0	reverse	siRNA_198
GCCTCGTGGCAATGGGGAGGG	Arma_chinensis	Cluster-9636.39048	21	0	reverse	siRNA_199
CCTCGTGGCAATGGGGAGGGT	Arma_chinensis	Cluster-9636.39048	21	0	reverse	siRNA_200
CTCGTGGCAATGGGGAGGGTT	Arma_chinensis	Cluster-9636.39048	21	0	reverse	siRNA_201
TCGTGGCAATGGGGAGGGTTG	Arma_chinensis	Cluster-9636.39048	21	0	reverse	siRNA_202
CGTGGCAATGGGGAGGGTTGT	Arma_chinensis	Cluster-9636.39048	21	0	reverse	siRNA_203
GTGGCAATGGGGAGGGTTGTT	Arma_chinensis	Cluster-9636.39048	21	0	reverse	siRNA_204
TGGCAATGGGGAGGGTTGTTC	Arma_chinensis	Cluster-9636.39048	21	0	reverse	siRNA_205
GGCAATGGGGAGGGTTGTTCT	Arma_chinensis	Cluster-9636.39048	21	0	reverse	siRNA_206
GCAATGGGGAGGGTTGTTCTC	Arma_chinensis	Cluster-9636.39048	21	0	reverse	siRNA_207
CAATGGGGAGGGTTGTTCTCA	Arma_chinensis	Cluster-9636.39048	21	0	reverse	siRNA_208
AATGGGGAGGGTTGTTCTCAT	Arma_chinensis	Cluster-9636.39048	21	0	reverse	siRNA_209
ATGGGGAGGGTTGTTCTCATA	Arma_chinensis	Cluster-9636.39048	21	0	reverse	siRNA_210
TGGGGAGGGTTGTTCTCATAC	Arma_chinensis	Cluster-9636.39048	21	0	reverse	siRNA_211
GGGGAGGGTTGTTCTCATACC	Arma_chinensis	Cluster-9636.39048	21	0	reverse	siRNA_212
GGGAGGGTTGTTCTCATACCT	Arma_chinensis	Cluster-9636.39048	21	0	reverse	siRNA_213
GGAGGGTTGTTCTCATACCTC	Arma_chinensis	Cluster-9636.39048	21	0	reverse	siRNA_214
GAGGGTTGTTCTCATACCTCT	Arma_chinensis	Cluster-9636.39048	21	0	reverse	siRNA_215
AGGGTTGTTCTCATACCTCTT	Arma_chinensis	Cluster-9636.39048	21	0	reverse	siRNA_216
GGGTTGTTCTCATACCTCTTC	Arma_chinensis	Cluster-9636.39048	21	0	reverse	siRNA_217
GGTTGTTCTCATACCTCTTCC	Arma_chinensis	Cluster-9636.39048	21	0	reverse	siRNA_218
GTTGTTCTCATACCTCTTCCT	Arma_chinensis	Cluster-9636.39048	21	0	reverse	siRNA_219
TTGTTCTCATACCTCTTCCTC	Arma_chinensis	Cluster-9636.39048	21	0	reverse	siRNA_220
TGTTCTCATACCTCTTCCTCA	Arma_chinensis	Cluster-9636.39048	21	0	reverse	siRNA_221
GTTCTCATACCTCTTCCTCAT	Arma_chinensis	Cluster-9636.39048	21	0	reverse	siRNA_222
TTCTCATACCTCTTCCTCATC	Arma_chinensis	Cluster-9636.39048	21	0	reverse	siRNA_223
TCTCATACCTCTTCCTCATCC	Arma_chinensis	Cluster-9636.39048	21	0	reverse	siRNA_224
CTCATACCTCTTCCTCATCCT	Arma_chinensis	Cluster-9636.39048	21	0	reverse	siRNA_225
TCATACCTCTTCCTCATCCTA	Arma_chinensis	Cluster-9636.39048	21	0	reverse	siRNA_226
CATACCTCTTCCTCATCCTAG	Arma_chinensis	Cluster-9636.39048	21	0	reverse	siRNA_227
ATACCTCTTCCTCATCCTAGG	Arma_chinensis	Cluster-9636.39048	21	0	reverse	siRNA_228
TACCTCTTCCTCATCCTAGGC	Arma_chinensis	Cluster-9636.39048	21	0	reverse	siRNA_229
ACCTCTTCCTCATCCTAGGCC	Arma_chinensis	Cluster-9636.39048	21	0	reverse	siRNA_230
CCTCTTCCTCATCCTAGGCCA	Arma_chinensis	Cluster-9636.39048	21	0	reverse	siRNA_231
CTCTTCCTCATCCTAGGCCAC	Arma_chinensis	Cluster-9636.39048	21	0	reverse	siRNA_232
TCTTCCTCATCCTAGGCCACT	Arma_chinensis	Cluster-9636.39048	21	0	reverse	siRNA_233
CTTCCTCATCCTAGGCCACTT	Arma_chinensis	Cluster-9636.39048	21	0	reverse	siRNA_234
TTCCTCATCCTAGGCCACTTC	Arma_chinensis	Cluster-9636.39048	21	0	reverse	siRNA_235
TCCTCATCCTAGGCCACTTCG	Arma_chinensis	Cluster-9636.39048	21	0	reverse	siRNA_236
CCTCATCCTAGGCCACTTCGT	Arma_chinensis	Cluster-9636.39048	21	0	reverse	siRNA_237
CTCATCCTAGGCCACTTCGTA	Arma_chinensis	Cluster-9636.39048	21	0	reverse	siRNA_238
TCATCCTAGGCCACTTCGTAG	Arma_chinensis	Cluster-9636.39048	21	0	reverse	siRNA_239
CATCCTAGGCCACTTCGTAGT	Arma_chinensis	Cluster-9636.39048	21	0	reverse	siRNA_240
ATCCTAGGCCACTTCGTAGTT	Arma_chinensis	Cluster-9636.39048	21	0	reverse	siRNA_241
TCCTAGGCCACTTCGTAGTTA	Arma_chinensis	Cluster-9636.39048	21	0	reverse	siRNA_242
CCTAGGCCACTTCGTAGTTAT	Arma_chinensis	Cluster-9636.39048	21	0	reverse	siRNA_243
CTAGGCCACTTCGTAGTTATC	Arma_chinensis	Cluster-9636.39048	21	0	reverse	siRNA_244
TAGGCCACTTCGTAGTTATCA	Arma_chinensis	Cluster-9636.39048	21	0	reverse	siRNA_245
AGGCCACTTCGTAGTTATCAC	Arma_chinensis	Cluster-9636.39048	21	0	reverse	siRNA_246
GGCCACTTCGTAGTTATCACA	Arma_chinensis	Cluster-9636.39048	21	0	reverse	siRNA_247
GCCACTTCGTAGTTATCACAC	Arma_chinensis	Cluster-9636.39048	21	0	reverse	siRNA_248
CCACTTCGTAGTTATCACACT	Arma_chinensis	Cluster-9636.39048	21	0	reverse	siRNA_249
CACTTCGTAGTTATCACACTC	Arma_chinensis	Cluster-9636.39048	21	0	reverse	siRNA_250
ACTTCGTAGTTATCACACTCC	Arma_chinensis	Cluster-9636.39048	21	0	reverse	siRNA_251
CTTCGTAGTTATCACACTCCA	Arma_chinensis	Cluster-9636.39048	21	0	reverse	siRNA_252
TTCGTAGTTATCACACTCCAA	Arma_chinensis	Cluster-9636.39048	21	0	reverse	siRNA_253
TCGTAGTTATCACACTCCAAT	Arma_chinensis	Cluster-9636.39048	21	0	reverse	siRNA_254
CGTAGTTATCACACTCCAATA	Arma_chinensis	Cluster-9636.39048	21	0	reverse	siRNA_255
GTAGTTATCACACTCCAATAA	Arma_chinensis	Cluster-9636.39048	21	0	reverse	siRNA_256
TAGTTATCACACTCCAATAAA	Arma_chinensis	Cluster-9636.39048	21	0	reverse	siRNA_257
AGTTATCACACTCCAATAAAT	Arma_chinensis	Cluster-9636.39048	21	0	reverse	siRNA_258
GTTATCACACTCCAATAAATG	Arma_chinensis	Cluster-9636.39048	21	0	reverse	siRNA_259
TTATCACACTCCAATAAATGT	Arma_chinensis	Cluster-9636.39048	21	0	reverse	siRNA_260
TATCACACTCCAATAAATGTC	Arma_chinensis	Cluster-9636.39048	21	0	reverse	siRNA_261
ATCACACTCCAATAAATGTCA	Arma_chinensis	Cluster-9636.39048	21	0	reverse	siRNA_262
TCACACTCCAATAAATGTCAG	Arma_chinensis	Cluster-9636.39048	21	0	reverse	siRNA_263
CACACTCCAATAAATGTCAGG	Arma_chinensis	Cluster-9636.39048	21	0	reverse	siRNA_264
ACACTCCAATAAATGTCAGGC	Arma_chinensis	Cluster-9636.39048	21	0	reverse	siRNA_265
CACTCCAATAAATGTCAGGCC	Arma_chinensis	Cluster-9636.39048	21	0	reverse	siRNA_266
ACTCCAATAAATGTCAGGCCC	Arma_chinensis	Cluster-9636.39048	21	0	reverse	siRNA_267
CTCCAATAAATGTCAGGCCCC	Arma_chinensis	Cluster-9636.39048	21	0	reverse	siRNA_268
TCCAATAAATGTCAGGCCCCT	Arma_chinensis	Cluster-9636.39048	21	0	reverse	siRNA_269
CCAATAAATGTCAGGCCCCTT	Arma_chinensis	Cluster-9636.39048	21	0	reverse	siRNA_270
CAATAAATGTCAGGCCCCTTC	Arma_chinensis	Cluster-9636.39048	21	0	reverse	siRNA_271
AATAAATGTCAGGCCCCTTCA	Arma_chinensis	Cluster-9636.39048	21	0	reverse	siRNA_272
ATAAATGTCAGGCCCCTTCAG	Arma_chinensis	Cluster-9636.39048	21	0	reverse	siRNA_273
TAAATGTCAGGCCCCTTCAGT	Arma_chinensis	Cluster-9636.39048	21	0	reverse	siRNA_274
AAATGTCAGGCCCCTTCAGTT	Arma_chinensis	Cluster-9636.39048	21	0	reverse	siRNA_275
AATGTCAGGCCCCTTCAGTTC	Arma_chinensis	Cluster-9636.39048	21	0	reverse	siRNA_276
ATGTCAGGCCCCTTCAGTTCA	Arma_chinensis	Cluster-9636.39048	21	0	reverse	siRNA_277
TGTCAGGCCCCTTCAGTTCAT	Arma_chinensis	Cluster-9636.39048	21	0	reverse	siRNA_278
GTCAGGCCCCTTCAGTTCATT	Arma_chinensis	Cluster-9636.39048	21	0	reverse	siRNA_279
TCAGGCCCCTTCAGTTCATTT	Arma_chinensis	Cluster-9636.39048	21	0	reverse	siRNA_280
CAGGCCCCTTCAGTTCATTTC	Arma_chinensis	Cluster-9636.39048	21	0	reverse	siRNA_281
AGGCCCCTTCAGTTCATTTCC	Arma_chinensis	Cluster-9636.39048	21	0	reverse	siRNA_282
GGCCCCTTCAGTTCATTTCCA	Arma_chinensis	Cluster-9636.39048	21	0	reverse	siRNA_283
GCCCCTTCAGTTCATTTCCAG	Arma_chinensis	Cluster-9636.39048	21	0	reverse	siRNA_284
CCCCTTCAGTTCATTTCCAGG	Arma_chinensis	Cluster-9636.39048	21	0	reverse	siRNA_285
CCCTTCAGTTCATTTCCAGGC	Arma_chinensis	Cluster-9636.39048	21	0	reverse	siRNA_286
CCTTCAGTTCATTTCCAGGCA	Arma_chinensis	Cluster-9636.39048	21	0	reverse	siRNA_287
CTTCAGTTCATTTCCAGGCAT	Arma_chinensis	Cluster-9636.39048	21	0	reverse	siRNA_288
TTCAGTTCATTTCCAGGCATG	Arma_chinensis	Cluster-9636.39048	21	0	reverse	siRNA_289
TCAGTTCATTTCCAGGCATGC	Arma_chinensis	Cluster-9636.39048	21	0	reverse	siRNA_290
CAGTTCATTTCCAGGCATGCA	Arma_chinensis	Cluster-9636.39048	21	0	reverse	siRNA_291
AGTTCATTTCCAGGCATGCAA	Arma_chinensis	Cluster-9636.39048	21	0	reverse	siRNA_292
GTTCATTTCCAGGCATGCAAT	Arma_chinensis	Cluster-9636.39048	21	0	reverse	siRNA_293
TTCATTTCCAGGCATGCAATG	Arma_chinensis	Cluster-9636.39048	21	0	reverse	siRNA_294
TCATTTCCAGGCATGCAATGG	Arma_chinensis	Cluster-9636.39048	21	0	reverse	siRNA_295
CATTTCCAGGCATGCAATGGA	Arma_chinensis	Cluster-9636.39048	21	0	reverse	siRNA_296
ATTTCCAGGCATGCAATGGAC	Arma_chinensis	Cluster-9636.39048	21	0	reverse	siRNA_297
TTTCCAGGCATGCAATGGACG	Arma_chinensis	Cluster-9636.39048	21	0	reverse	siRNA_298
TTCCAGGCATGCAATGGACGG	Arma_chinensis	Cluster-9636.39048	21	0	reverse	siRNA_299
TCCAGGCATGCAATGGACGGA	Arma_chinensis	Cluster-9636.39048	21	0	reverse	siRNA_300
CCAGGCATGCAATGGACGGAA	Arma_chinensis	Cluster-9636.39048	21	0	reverse	siRNA_301
CAGGCATGCAATGGACGGAAA	Arma_chinensis	Cluster-9636.39048	21	0	reverse	siRNA_302
AGGCATGCAATGGACGGAAAA	Arma_chinensis	Cluster-9636.39048	21	0	reverse	siRNA_303
GGCATGCAATGGACGGAAAAT	Arma_chinensis	Cluster-9636.39048	21	0	reverse	siRNA_304
GCATGCAATGGACGGAAAATT	Arma_chinensis	Cluster-9636.39048	21	0	reverse	siRNA_305
CATGCAATGGACGGAAAATTT	Arma_chinensis	Cluster-9636.39048	21	0	reverse	siRNA_306
ATGCAATGGACGGAAAATTTC	Arma_chinensis	Cluster-9636.39048	21	0	reverse	siRNA_307
TGCAATGGACGGAAAATTTCT	Arma_chinensis	Cluster-9636.39048	21	0	reverse	siRNA_308
GCAATGGACGGAAAATTTCTT	Arma_chinensis	Cluster-9636.39048	21	0	reverse	siRNA_309
CAATGGACGGAAAATTTCTTT	Arma_chinensis	Cluster-9636.39048	21	0	reverse	siRNA_310
AATGGACGGAAAATTTCTTTT	Arma_chinensis	Cluster-9636.39048	21	0	reverse	siRNA_311
ATGGACGGAAAATTTCTTTTT	Arma_chinensis	Cluster-9636.39048	21	0	reverse	siRNA_312
TGGACGGAAAATTTCTTTTTG	Arma_chinensis	Cluster-9636.39048	21	0	reverse	siRNA_313
GGACGGAAAATTTCTTTTTGT	Arma_chinensis	Cluster-9636.39048	21	0	reverse	siRNA_314
GACGGAAAATTTCTTTTTGTT	Arma_chinensis	Cluster-9636.39048	21	0	reverse	siRNA_315
GACGGAAAATTTCTTTTTGTT	Arma_chinensis	Cluster-9636.74299	21	0	reverse	siRNA_315
ACGGAAAATTTCTTTTTGTTG	Arma_chinensis	Cluster-9636.74299	21	0	reverse	siRNA_316
ACGGAAAATTTCTTTTTGTTG	Arma_chinensis	Cluster-9636.39048	21	0	reverse	siRNA_316
CGGAAAATTTCTTTTTGTTGA	Arma_chinensis	Cluster-9636.74299	21	0	reverse	siRNA_317
CGGAAAATTTCTTTTTGTTGA	Arma_chinensis	Cluster-9636.39048	21	0	reverse	siRNA_317
GGAAAATTTCTTTTTGTTGAC	Arma_chinensis	Cluster-9636.39048	21	0	reverse	siRNA_318
GGAAAATTTCTTTTTGTTGAC	Arma_chinensis	Cluster-9636.74299	21	0	reverse	siRNA_318
GAAAATTTCTTTTTGTTGACC	Arma_chinensis	Cluster-9636.74299	21	0	reverse	siRNA_319
GAAAATTTCTTTTTGTTGACC	Arma_chinensis	Cluster-9636.39048	21	0	reverse	siRNA_319
AAAATTTCTTTTTGTTGACCA	Arma_chinensis	Cluster-9636.39048	21	0	reverse	siRNA_320
AAAATTTCTTTTTGTTGACCA	Arma_chinensis	Cluster-9636.74299	21	0	reverse	siRNA_320
AAATTTCTTTTTGTTGACCAA	Arma_chinensis	Cluster-9636.74299	21	0	reverse	siRNA_321
AAATTTCTTTTTGTTGACCAA	Arma_chinensis	Cluster-9636.39048	21	0	reverse	siRNA_321
AAATTTCTTTTTGTTGACCAA	Arma_chinensis	Cluster-9636.34927	20	1	reverse	siRNA_321
AATTTCTTTTTGTTGACCAAA	Arma_chinensis	Cluster-9636.74299	21	0	reverse	siRNA_322
AATTTCTTTTTGTTGACCAAA	Arma_chinensis	Cluster-9636.39048	21	0	reverse	siRNA_322
ATTTCTTTTTGTTGACCAAAG	Arma_chinensis	Cluster-9636.74299	21	0	reverse	siRNA_323
ATTTCTTTTTGTTGACCAAAG	Arma_chinensis	Cluster-9636.39048	21	0	reverse	siRNA_323
TTTCTTTTTGTTGACCAAAGA	Arma_chinensis	Cluster-9636.39048	21	0	reverse	siRNA_324
TTTCTTTTTGTTGACCAAAGA	Arma_chinensis	Cluster-9636.74299	20	1	reverse	siRNA_324
TTCTTTTTGTTGACCAAAGAG	Arma_chinensis	Cluster-9636.39048	21	0	reverse	siRNA_325
TCTTTTTGTTGACCAAAGAGC	Arma_chinensis	Cluster-9636.39048	21	0	reverse	siRNA_326
CTTTTTGTTGACCAAAGAGCA	Arma_chinensis	Cluster-9636.39048	21	0	reverse	siRNA_327
TTTTTGTTGACCAAAGAGCAA	Arma_chinensis	Cluster-9636.39048	21	0	reverse	siRNA_328
TTTTGTTGACCAAAGAGCAAC	Arma_chinensis	Cluster-9636.39048	21	0	reverse	siRNA_329
TTTGTTGACCAAAGAGCAACA	Arma_chinensis	Cluster-9636.39048	21	0	reverse	siRNA_330
TTGTTGACCAAAGAGCAACAT	Arma_chinensis	Cluster-9636.39048	21	0	reverse	siRNA_331
TGTTGACCAAAGAGCAACATT	Arma_chinensis	Cluster-9636.39048	21	0	reverse	siRNA_332
GTTGACCAAAGAGCAACATTG	Arma_chinensis	Cluster-9636.39048	21	0	reverse	siRNA_333
TTGACCAAAGAGCAACATTGG	Arma_chinensis	Cluster-9636.39048	21	0	reverse	siRNA_334
TGACCAAAGAGCAACATTGGT	Arma_chinensis	Cluster-9636.39048	21	0	reverse	siRNA_335
GACCAAAGAGCAACATTGGTT	Arma_chinensis	Cluster-9636.39048	21	0	reverse	siRNA_336
ACCAAAGAGCAACATTGGTTC	Arma_chinensis	Cluster-9636.39048	21	0	reverse	siRNA_337
CCAAAGAGCAACATTGGTTCT	Arma_chinensis	Cluster-9636.39048	21	0	reverse	siRNA_338
CAAAGAGCAACATTGGTTCTT	Arma_chinensis	Cluster-9636.39048	21	0	reverse	siRNA_339
AAAGAGCAACATTGGTTCTTG	Arma_chinensis	Cluster-9636.39048	21	0	reverse	siRNA_340
AAGAGCAACATTGGTTCTTGG	Arma_chinensis	Cluster-9636.39048	21	0	reverse	siRNA_341
AGAGCAACATTGGTTCTTGGT	Arma_chinensis	Cluster-9636.39048	21	0	reverse	siRNA_342
GAGCAACATTGGTTCTTGGTT	Arma_chinensis	Cluster-9636.39048	21	0	reverse	siRNA_343
AGCAACATTGGTTCTTGGTTT	Arma_chinensis	Cluster-9636.39048	21	0	reverse	siRNA_344
GCAACATTGGTTCTTGGTTTC	Arma_chinensis	Cluster-9636.39048	21	0	reverse	siRNA_345
CAACATTGGTTCTTGGTTTCC	Arma_chinensis	Cluster-9636.39048	21	0	reverse	siRNA_346
AACATTGGTTCTTGGTTTCCT	Arma_chinensis	Cluster-9636.39048	21	0	reverse	siRNA_347
ACATTGGTTCTTGGTTTCCTG	Arma_chinensis	Cluster-9636.39048	21	0	reverse	siRNA_348
CATTGGTTCTTGGTTTCCTGC	Arma_chinensis	Cluster-9636.39048	21	0	reverse	siRNA_349
ATTGGTTCTTGGTTTCCTGCC	Arma_chinensis	Cluster-9636.39048	21	0	reverse	siRNA_350
TTGGTTCTTGGTTTCCTGCCC	Arma_chinensis	Cluster-9636.39048	21	0	reverse	siRNA_351
TGGTTCTTGGTTTCCTGCCCC	Arma_chinensis	Cluster-9636.39048	21	0	reverse	siRNA_352
